# Supplementary material for: A Comprehensive Microbial Gene Catalog of the Human Airway Microbiome Across Anatomical Sites and Geographic Regions
Source: Adv Sci (Weinh). 2026 Jul 27:e76589. Online ahead of print. doi: 10.1002/advs.76589 (PMC13403716; doi:10.1002/advs.76589)
Supplement: Supplementary file 2 — Supporting File 2: advs76589‐sup‐0002‐SuppTables.xlsx. [file ADVS-9999-e76589-s002.xlsx]

## Sheet: Table S1 
Table S1. Summary of studies and samples included in this study.
Country \ SampleType	Airway mix	BALF	Cough swabs	Lung tissue	Nasopharynx	Nose	Oropharynx	Sputum	Supraglottic aspirate	Throat	Tracheal aspirate	Total_samples	Cleandata_amount (Gbp)
Austria	0	115	0	0	0	0	0	0	0	0	0	115	17.53
Brazil	0	0	0	0	30	0	0	31	0	0	0	61	2.43
China	0	1867	0	133	163	1593	2752	1456	0	45	452	8461	16049.3
Colombia	0	0	0	0	0	63	0	0	0	0	0	63	3.41
France	0	0	0	0	30	0	0	7	0	0	0	37	16.55
Germany	0	0	119	0	86	0	290	55	0	66	0	616	477.55
Ireland	0	0	0	0	0	0	0	48	0	0	0	48	8.19
Italy	0	0	0	0	0	0	0	106	0	0	0	106	37.71
Kazakhstan	0	0	0	0	54	0	0	0	0	0	0	54	7.66
Norway	0	0	0	0	88	0	0	0	0	0	0	88	18.96
Russia	0	0	0	40	0	0	0	0	0	0	0	40	0.02
Singapore	0	0	0	0	0	0	0	33	0	0	0	33	12
Sweden	0	0	0	0	57	0	0	0	0	0	0	57	78.27
Switzerland	0	0	0	0	0	0	323	43	0	0	0	366	112.33
UK	0	0	0	0	0	0	0	260	0	0	0	260	26.42
USA	0	740	0	0	99	58	0	157	64	350	106	1574	3296.52
Uganda	294	0	0	0	0	0	0	0	0	0	0	294	77.15
Total_samples	294	2722	119	173	607	1714	3365	2196	64	461	558
Cleandata_amount (Gbp)	77.15	1806.35	120.53	20.22	597.21	2003.72	6668.03	6618.97	1000.05	1097.44	232.326

## Sheet: Table S2
Table S2. Metadata of all metagenomic samples included in this study.
Sample_ID	BioProject_ID	Site	Contitent	Country	Sex	Age	BMI	Group	Disease	Number of bases (Gbp)	Number of contigs	Total length (bp)	Min length (bp)	Max length (bp)	Average length (bp)	N50 (bp)
010001	BWPR cohort	Oropharynx	Asia	China	F	83	19.8			6.96449	189011	255097764	200	737855	1349	3218
010001O1V2	BWPR cohort	Oropharynx	Asia	China	F	83	19.8			2.04437	85092	88278534	200	559004	1037.4	1527
010001O1V3	BWPR cohort	Oropharynx	Asia	China	F	83	19.8			3.69238	92309	120534608	200	583043	1305.8	3034
010002	BWPR cohort	Oropharynx	Asia	China	M	78	24.6			7.50529	169702	217245534	200	537666	1280	2630
010002O2V2	BWPR cohort	Oropharynx	Asia	China	M	78	24.6			8.356	99324	137129712	200	404950	1380.6	3144
010002O2V3	BWPR cohort	Oropharynx	Asia	China	M	78	24.6			2.96795	91370	120761611	200	270464	1321.7	3108
010003	BWPR cohort	Oropharynx	Asia	China	F	86	20.23	Control		9.35678	126747	191441996	200	603440	1510	4431
010003-01V1	BWPR cohort	Oropharynx	Asia	China	F	86	20.23	Disease	URTI	1.45192	68308	77925323	200	753409	1140	1968
010003-01V3	BWPR cohort	Oropharynx	Asia	China	F	86	20.23			11.7049	90899	194668025	200	779585	2141	9433
010004	BWPR cohort	Oropharynx	Asia	China	F	83	22.6			8.53904	147221	239147664	200	1073006	1624	4603
010006	BWPR cohort	Oropharynx	Asia	China	F	83	21.8			2.83987	97565	129947737	200	546414	1331	3224
010007	BWPR cohort	Oropharynx	Asia	China	F	85	27.4	Control		5.37255	138857	185496388	200	378109	1335	2850
010007-01V1	BWPR cohort	Oropharynx	Asia	China	F	85	27.4	Disease	URTI	4.22954	152179	148204949	200	472335	973	1504
010007-01V3	BWPR cohort	Oropharynx	Asia	China	F	85	27.4			12.4692	121748	187182339	200	730615	1537	4964
010008	BWPR cohort	Oropharynx	Asia	China	M	92	25.8	Control		1.38257	82317	88778437	200	439291	1078	1699
010008-03V1	BWPR cohort	Oropharynx	Asia	China	M	92	25.8	Disease	URTI	1.49608	56862	63094615	200	231337	1109	1759
010008-03V3	BWPR cohort	Oropharynx	Asia	China	M	92	25.8			0.537752	62338	54531423	200	617192	874	1065
010008O1V2	BWPR cohort	Oropharynx	Asia	China	M	92	25.8			7.90891	82139	107314036	200	308249	1306.5	2689
010008O1V3	BWPR cohort	Oropharynx	Asia	China	M	92	25.8			6.71409	113712	139295148	200	345015	1225	2431
010009	BWPR cohort	Oropharynx	Asia	China	F	84	22.6	Control		2.61806	122926	134869480	200	455607	1097	1809
010009O2V1	BWPR cohort	Oropharynx	Asia	China	F	84	22.6	Disease	URTI	0.587301	29950	28497100	200	747929	951.5	1306
010009O2V2	BWPR cohort	Oropharynx	Asia	China	F	84	22.6			0.4694	33923	28954615	200	685145	853.5	1001
010009O3V1	BWPR cohort	Oropharynx	Asia	China	F	84	22.6	Disease	URTI	1.60272	87023	97556514	200	397608	1121	2083
010009O3V2	BWPR cohort	Oropharynx	Asia	China	F	84	22.6			0.290471	31195	27434092	200	81630	879.4	1053
010009O3V3	BWPR cohort	Oropharynx	Asia	China	F	84	22.6			0.910595	46310	45978829	200	223752	992.8	1542
010012	BWPR cohort	Oropharynx	Asia	China	F	90	25.2			7.1566	77977	128120935	200	722130	1643	4557
010013	BWPR cohort	Oropharynx	Asia	China	F	77	23.9			9.51336	278336	283651745	200	781840	1019	1579
010013O1V2	BWPR cohort	Oropharynx	Asia	China	F	77	23.9			4.59698	141554	132807539	200	354026	938.2	1272
010013O1V3	BWPR cohort	Oropharynx	Asia	China	F	77	23.9			1.03198	109187	87049510	200	95836	797.3	935
010013O2V2	BWPR cohort	Oropharynx	Asia	China	F	77	23.9			3.54659	84891	102702327	200	721941	1209.8	2359
010013O2V3	BWPR cohort	Oropharynx	Asia	China	F	77	23.9			0.508169	17645	10284287	200	46696	582	529
010013O3V2	BWPR cohort	Oropharynx	Asia	China	F	77	23.9			0.975904	77826	69062975	200	119650	887.4	1166
010013O3V3	BWPR cohort	Oropharynx	Asia	China	F	77	23.9			2.79391	146838	127143752	200	273959	865.9	1073
010014	BWPR cohort	Oropharynx	Asia	China	M	80	25.3			7.51212	125908	170370881	200	881589	1353	3404
010015	BWPR cohort	Oropharynx	Asia	China	F	77	21.2			3.25429	77819	112142126	200	408996	1441	4374
010016	BWPR cohort	Oropharynx	Asia	China	F	80	16.8			7.3994	153883	187242891	200	748404	1216	2195
010018	BWPR cohort	Oropharynx	Asia	China	M	79	23			7.27453	112975	167602364	200	769217	1483	4023
010018O1V2	BWPR cohort	Oropharynx	Asia	China	M	79	23			3.26321	83434	97953717	200	411608	1174	2258
010018O1V3	BWPR cohort	Oropharynx	Asia	China	M	79	23			1.37977	96252	86674765	200	362255	900.5	1106
010018O2V2	BWPR cohort	Oropharynx	Asia	China	M	79	23			0.446659	36211	25575562	200	39186	706.3	709
010018O2V3	BWPR cohort	Oropharynx	Asia	China	M	79	23			0.611251	59840	39489833	200	60692	659	664
010019	BWPR cohort	Oropharynx	Asia	China	F	90	21.6	Control		8.99045	99507	158384361	200	473391	1591	5137
010019-01V1	BWPR cohort	Oropharynx	Asia	China	F	90	21.6	Disease	URTI	8.95913	171492	246825903	200	508674	1439	3808
010019-01V2	BWPR cohort	Oropharynx	Asia	China	F	90	21.6			2.12148	132849	149710073	200	325684	1126	1825
010019-01V3	BWPR cohort	Oropharynx	Asia	China	F	90	21.6			4.12522	216600	240871344	200	267951	1112	1817
010020	BWPR cohort	Oropharynx	Asia	China	F	87	22	Control		7.22308	77292	141090286	200	751890	1825	7153
010020-01V1	BWPR cohort	Oropharynx	Asia	China	F	87	22	Disease	URTI	11.7935	124759	219791908	200	641875	1761	5628
010020-01V2	BWPR cohort	Oropharynx	Asia	China	F	87	22			10.4767	114110	192863483	200	690243	1690	5448
010020-01V3	BWPR cohort	Oropharynx	Asia	China	F	87	22			3.78673	107073	144191753	200	751911	1346	3086
010021	BWPR cohort	Oropharynx	Asia	China	F	67	21.5			0.648617	58544	55101471	200	446532	941	1225
010021O1V2	BWPR cohort	Oropharynx	Asia	China	F	67	21.5			0.146168	7677	6007432	200	320663	782.5	703
010021O1V3	BWPR cohort	Oropharynx	Asia	China	F	67	21.5			0.703273	39925	42674986	200	446457	1068.9	1603
010022	BWPR cohort	Oropharynx	Asia	China	M	75	24.1			3.86424	170564	177086533	200	210594	1038	1630
010022-01V2	BWPR cohort	Oropharynx	Asia	China	M	75	24.1			0.328026	54153	39125293	201	23886	722	822
010022-01V3	BWPR cohort	Oropharynx	Asia	China	M	75	24.1			4.57997	159266	180913757	200	620047	1135	2144
010022O2V2	BWPR cohort	Oropharynx	Asia	China	M	75	24.1			1.31541	61147	51542988	200	339365	842.9	1003
010026	BWPR cohort	Oropharynx	Asia	China	F	76	23.3			5.24631	112078	138979700	200	1035615	1240	2683
010026O1V2	BWPR cohort	Oropharynx	Asia	China	F	76	23.3			3.88529	62807	79941999	200	677809	1272.8	3155
010026O1V3	BWPR cohort	Oropharynx	Asia	China	F	76	23.3			4.19413	116214	130403380	200	1031151	1122.1	1984
010027	BWPR cohort	Oropharynx	Asia	China	F	75	28.5			2.7238	118936	123690098	200	1090113	1039	1581
010028	BWPR cohort	Oropharynx	Asia	China	F	81	23.3	Control		6.33078	100834	143224957	200	623125	1420	3089
010028O2V1	BWPR cohort	Oropharynx	Asia	China	F	81	23.3	Disease	URTI	3.41257	80855	50436959	200	237024	623	590
010028O2V2	BWPR cohort	Oropharynx	Asia	China	F	81	23.3			0.160171	22123	13922499	200	38589	629	645
010028O2V3	BWPR cohort	Oropharynx	Asia	China	F	81	23.3			0.474619	52889	39614317	200	229249	749	819
010029	BWPR cohort	Oropharynx	Asia	China	M	80	33.98			9.36381	137688	193812828	200	1020595	1407	3742
01003-01V2	BWPR cohort	Oropharynx	Asia	China	F	86	20.23			0.412697	51236	44826786	200	272823	874	1041
010033	BWPR cohort	Oropharynx	Asia	China	F	82	23.6			2.5622	105930	115658040	200	247447	1091	1694
010035	BWPR cohort	Oropharynx	Asia	China	F	71	16.5			7.72134	106247	153982059	200	561995	1449	3760
010036	BWPR cohort	Oropharynx	Asia	China	M	70	31.2			4.74487	117951	152566298	200	683893	1293	2954
010038	BWPR cohort	Oropharynx	Asia	China	M	86	23.3			8.20225	170429	204520573	200	297666	1200	2400
010039	BWPR cohort	Oropharynx	Asia	China	F	85	18.4			1.02162	59521	71291146	200	364284	1197	2312
010041	BWPR cohort	Oropharynx	Asia	China	F	91	22	Control		9.78242	87141	138870164	200	574286	1593	7134
010041O1V1	BWPR cohort	Oropharynx	Asia	China	F	91	22	Disease	URTI	0.477761	58016	49614668	200	149922	855	1088
010041O1V2	BWPR cohort	Oropharynx	Asia	China	F	91	22			0.46896	41281	45354126	200	448185	1098	1827
010041O1V3	BWPR cohort	Oropharynx	Asia	China	F	91	22			0.531295	50681	43056416	200	395261	849	1079
010042	BWPR cohort	Oropharynx	Asia	China	M	85	20.8	Control		3.43978	341674	271080970	200	462614	793	864
010042O1V1	BWPR cohort	Oropharynx	Asia	China	M	85	20.8	Disease	URTI	1.76775	143813	142164146	200	376967	988	1484
010042O1V2	BWPR cohort	Oropharynx	Asia	China	M	85	20.8			1.94584	106574	104747084	200	378837	982	1380
010044	BWPR cohort	Oropharynx	Asia	China	F	83	26.1			0.168932	25269	15457295	200	18576	611	612
010044-01V1	BWPR cohort	Oropharynx	Asia	China	F	83	26.1			0.27593	44812	23724561	200	48157	529	510
010044-01V2	BWPR cohort	Oropharynx	Asia	China	F	83	26.1			0.153488	16337	11370936	201	35177	696	724
010044-01V3	BWPR cohort	Oropharynx	Asia	China	F	83	26.1			1.65067	96490	91921757	200	350081	952	1487
010045	BWPR cohort	Oropharynx	Asia	China	M	83	23.6	Control		3.63163	147148	133849613	200	560734	909	1162
010045-01V1	BWPR cohort	Oropharynx	Asia	China	M	83	23.6	Disease	URTI	0.85768	108353	87810449	200	231467	810	979
010045-V2	BWPR cohort	Oropharynx	Asia	China	M	83	23.6			2.84026	212193	197207748	200	474488	929	1260
010045-V3	BWPR cohort	Oropharynx	Asia	China	M	83	23.6			2.06857	171873	148007307	200	256112	861	1097
010046	BWPR cohort	Oropharynx	Asia	China	F	86	24			7.26696	187724	216065870	200	560879	1150	2094
010047	BWPR cohort	Oropharynx	Asia	China	F	88	23.9			4.30463	116212	162111226	200	787284	1394	3131
010047O2V2	BWPR cohort	Oropharynx	Asia	China	F	88	23.9			2.84627	79046	97644201	200	528937	1235.3	2726
010047O2V3	BWPR cohort	Oropharynx	Asia	China	F	88	23.9			1.24906	78187	81227754	200	474633	1038.9	1586
010047O3V2	BWPR cohort	Oropharynx	Asia	China	F	88	23.9			0.864326	64669	64185946	200	656479	992.5	1405
010047O3V3	BWPR cohort	Oropharynx	Asia	China	F	88	23.9			0.281179	18863	15551801	200	96431	824.5	977
010047O4V2	BWPR cohort	Oropharynx	Asia	China	F	88	23.9			5.36333	88337	109409177	200	778247	1238.5	2599
010047O4V3	BWPR cohort	Oropharynx	Asia	China	F	88	23.9			0.18017	17568	14179810	200	297841	807.1	855
010047O5V2	BWPR cohort	Oropharynx	Asia	China	F	88	23.9			2.8514	94745	89604194	200	368600	945.7	1374
010047O5V3	BWPR cohort	Oropharynx	Asia	China	F	88	23.9			3.10852	84097	75177502	200	350862	893.9	1135
010048	BWPR cohort	Oropharynx	Asia	China	M	79	29.5	Control		1.74881	77642	106021748	200	588303	1365	3178
010048O1V2	BWPR cohort	Oropharynx	Asia	China	M	79	29.5			0.791642	35603	35559977	200	142956	998.8	1606
010048O1V3	BWPR cohort	Oropharynx	Asia	China	M	79	29.5			2.10555	114095	80030408	200	510638	701.4	709
010048O2V1	BWPR cohort	Oropharynx	Asia	China	M	79	29.5	Disease	URTI	0.835112	82180	73287769	200	319963	891	1171
010048O2V2	BWPR cohort	Oropharynx	Asia	China	M	79	29.5			0.132751	16320	8657536	200	20876	530	527
010048O2V3	BWPR cohort	Oropharynx	Asia	China	M	79	29.5			0.0536998	6804	3426094	200	17476	503	492
010049	BWPR cohort	Oropharynx	Asia	China	F	90	24.3			2.50729	72524	108434891	200	500330	1495	4259
010049O1V2	BWPR cohort	Oropharynx	Asia	China	F	90	24.3			2.82076	83433	112681611	200	418561	1350.6	3297
010049O1V3	BWPR cohort	Oropharynx	Asia	China	F	90	24.3			0.282004	29588	24323213	200	420501	822.1	874
010050	BWPR cohort	Oropharynx	Asia	China	F	77	28.19	Control		7.02381	164835	232289973	200	506916	1409	2992
010050O1V1	BWPR cohort	Oropharynx	Asia	China	F	77	28.19	Disease	URTI	0.357523	44946	40332329	200	386950	897	1137
010050O1V2	BWPR cohort	Oropharynx	Asia	China	F	77	28.19			0.770266	58486	46418166	200	586970	793	891
010050O1V3	BWPR cohort	Oropharynx	Asia	China	F	77	28.19			0.331693	36359	26057638	200	411673	716	743
010051	BWPR cohort	Oropharynx	Asia	China	F	77	22.4			3.85502	60814	100848056	200	450738	1658	5926
010051O1V2	BWPR cohort	Oropharynx	Asia	China	F	77	22.4			2.56992	25727	71083113	200	582682	2763	30320
010051O1V3	BWPR cohort	Oropharynx	Asia	China	F	77	22.4			9.14848	99919	125956538	200	830402	1260.6	4438
010052	BWPR cohort	Oropharynx	Asia	China	M	82	25.6	Control		4.03257	124900	140021834	200	511584	1121	1968
010052O1V1	BWPR cohort	Oropharynx	Asia	China	M	82	25.6	Disease	URTI	0.724337	42042	34845577	200	180651	828.8	991
010052O2V2	BWPR cohort	Oropharynx	Asia	China	M	82	25.6			0.169379	19927	11983115	200	17810	601.4	605
010052O2V3	BWPR cohort	Oropharynx	Asia	China	M	82	25.6			0.268329	26967	17064014	200	98731	632.8	617
010053	BWPR cohort	Oropharynx	Asia	China	F	81	30.4	Control		10.6547	242187	254471308	200	323148	1050	1822
010053-01V1	BWPR cohort	Oropharynx	Asia	China	F	81	30.4	Disease	URTI	5.08638	152641	168770082	200	295521	1105	2004
010053-01V2	BWPR cohort	Oropharynx	Asia	China	F	81	30.4			5.66226	178742	185674767	200	230110	1038	1736
010053-01V3	BWPR cohort	Oropharynx	Asia	China	F	81	30.4			2.35003	114851	130844657	200	375745	1139	1941
010054	BWPR cohort	Oropharynx	Asia	China	M	82	27.1			7.28348	158494	216549224	200	713607	1366	3289
010054O1V2	BWPR cohort	Oropharynx	Asia	China	M	82	27.1			6.16668	77020	87010432	200	713652	1129.7	1887
010054O1V3	BWPR cohort	Oropharynx	Asia	China	M	82	27.1			2.48913	87119	94866065	200	449065	1088.9	1723
010056	BWPR cohort	Oropharynx	Asia	China	F	80	23.6			13.5158	138470	210461930	200	655636	1519	5517
010057	BWPR cohort	Oropharynx	Asia	China	M	82	24.3	Control		6.85955	99275	172311192	200	1014611	1735	6864
010057-01V1	BWPR cohort	Oropharynx	Asia	China	M	82	24.3	Disease	URTI	6.93676	124667	182376496	200	633510	1462	3567
010057-01V2	BWPR cohort	Oropharynx	Asia	China	M	82	24.3			0.914532	87650	77159931	200	434988	880	1096
010057-01V3	BWPR cohort	Oropharynx	Asia	China	M	82	24.3			8.88468	119266	206713682	200	634489	1733	7620
010058	BWPR cohort	Oropharynx	Asia	China	F	66	22			5.34607	109229	130538755	200	575043	1195	2182
010059	BWPR cohort	Oropharynx	Asia	China	M	77	25.8			4.95093	84077	119765242	200	703085	1424	3490
010060	BWPR cohort	Oropharynx	Asia	China	M	84	25.3			8.44077	160992	215967887	200	718609	1341	3330
010062	BWPR cohort	Oropharynx	Asia	China	M	83	23.2			9.7972	157822	236357751	200	810281	1497	4258
010065	BWPR cohort	Oropharynx	Asia	China	F	77	18.8			0.659041	59451	48118751	201	520755	809	887
010065O1V2	BWPR cohort	Oropharynx	Asia	China	F	77	18.8			0.899315	56707	57811479	200	410644	1019.5	1481
010065O1V3	BWPR cohort	Oropharynx	Asia	China	F	77	18.8			3.18222	83895	79835377	200	444174	951.6	1252
010065O3V2	BWPR cohort	Oropharynx	Asia	China	F	77	18.8			4.74371	70410	81736636	200	443475	1160.9	2099
010065O3V3	BWPR cohort	Oropharynx	Asia	China	F	77	18.8			0.504434	40830	35091230	200	181423	859.4	1082
010065O5V2	BWPR cohort	Oropharynx	Asia	China	F	77	18.8			3.87687	58229	65522517	200	540265	1125.3	2199
010065O5V3	BWPR cohort	Oropharynx	Asia	China	F	77	18.8			2.49603	95042	99219000	200	521938	1043.9	1638
010065O7V2	BWPR cohort	Oropharynx	Asia	China	F	77	18.8			2.5691	9883	17248976	200	735541	1745.3	22329
010065O7V3	BWPR cohort	Oropharynx	Asia	China	F	77	18.8			1.37058	25869	36490660	200	872880	1410.6	4162
010066	BWPR cohort	Oropharynx	Asia	China	F	68	21.6			8.82963	224468	256508586	200	600204	1142	2323
010067	BWPR cohort	Oropharynx	Asia	China	M	81	24.35			6.61721	172522	217717792	200	561901	1261	2654
010068	BWPR cohort	Oropharynx	Asia	China	F	73	20.8			0.214924	21878	19073381	200	341160	871	1110
010069	BWPR cohort	Oropharynx	Asia	China	F	88	25.8			6.43944	144108	163781101	200	993530	1136	1929
01007-01V2	BWPR cohort	Oropharynx	Asia	China	F	85	27.4			0.741841	87403	76746294	200	251271	878	1134
010071	BWPR cohort	Oropharynx	Asia	China	M	73	24.7	Control		3.39766	153732	203288037	200	285027	1322	2861
010071-01V3	BWPR cohort	Oropharynx	Asia	China	M	73	24.7			0.658697	70046	53665693	200	167274	766	862
010071-V1	BWPR cohort	Oropharynx	Asia	China	M	73	24.7	Disease	URTI	2.39512	116799	112440140	200	202537	962	1413
010071-V2	BWPR cohort	Oropharynx	Asia	China	M	73	24.7			6.01159	172466	214275164	200	375767	1242	2393
010072O0B0	BWPR cohort	Oropharynx	Asia	China	F	82	19.9			0.950049	67454	70432747	200	628247	1044.2	1515
010073	BWPR cohort	Oropharynx	Asia	China	F	68	22.36	Control		8.92834	135770	217653545	200	994447	1603	4378
010073O1V1	BWPR cohort	Oropharynx	Asia	China	F	68	22.36	Disease	URTI	1.32207	64171	65505160	200	180274	1020	1522
010073O1V2	BWPR cohort	Oropharynx	Asia	China	F	68	22.36			3.14212	90049	105938048	200	508138	1176	2133
010073O1V3	BWPR cohort	Oropharynx	Asia	China	F	68	22.36			0.457866	57201	37450372	200	83759	654	650
010075	BWPR cohort	Oropharynx	Asia	China	M	90	25.38			11.7116	96410	173158654	200	569651	1796	7282
010076	BWPR cohort	Oropharynx	Asia	China	F	89	18.7			5.79866	156982	222665529	200	684970	1418	3555
010077	BWPR cohort	Oropharynx	Asia	China	F	88	19.8			1.48981	100903	107606853	200	252317	1066	1715
010078	BWPR cohort	Oropharynx	Asia	China	M	92	22.3	Control		6.81225	142337	214223468	200	1011400	1505	3788
010078O1V1	BWPR cohort	Oropharynx	Asia	China	M	92	22.3	Disease	URTI	2.34917	96350	140347942	200	654234	1456	3583
010078O1V2	BWPR cohort	Oropharynx	Asia	China	M	92	22.3			0.164822	24987	18442625	200	31701	738	807
010078O1V3	BWPR cohort	Oropharynx	Asia	China	M	92	22.3			0.217792	26364	17368847	200	464018	658	618
010079	BWPR cohort	Oropharynx	Asia	China	M	77	21.6			8.45411	222099	265835862	200	836110	1196	2304
01007905V3	BWPR cohort	Oropharynx	Asia	China	M	77	21.6			3.90538	161318	170583088	200	402410	1057.4	1756
010079O3V2	BWPR cohort	Oropharynx	Asia	China	M	77	21.6			1.30106	77282	76220549	200	227593	986.3	1395
010079O4V3	BWPR cohort	Oropharynx	Asia	China	M	77	21.6			3.24519	108350	112101878	200	214592	1034.6	1635
010079O5V2	BWPR cohort	Oropharynx	Asia	China	M	77	21.6			4.83859	106105	143541428	200	746938	1352.8	3588
010081	BWPR cohort	Oropharynx	Asia	China	M	86	21.8	Control		1.01993	156885	120379785	200	135529	767	860
010081O1V1	BWPR cohort	Oropharynx	Asia	China	M	86	21.8	Disease	URTI	0.945555	80355	62519158	200	621222	778	849
010081O1V2	BWPR cohort	Oropharynx	Asia	China	M	86	21.8			1.63363	149442	117488118	200	122951	786.2	966
010081O1V3	BWPR cohort	Oropharynx	Asia	China	M	86	21.8			1.07156	110469	90314537	200	346739	817.6	998
010082	BWPR cohort	Oropharynx	Asia	China	F	89	20.1			0.841718	63268	69959545	200	1045967	1105	1612
010082O1V2	BWPR cohort	Oropharynx	Asia	China	F	89	20.1			1.26736	56117	50345117	200	645422	897.1	1203
010082O1V3	BWPR cohort	Oropharynx	Asia	China	F	89	20.1			0.406206	29056	27837100	200	97117	958	1457
010083	BWPR cohort	Oropharynx	Asia	China	M	94	21.1			3.98762	87064	102424883	200	464988	1176	2291
010084	BWPR cohort	Oropharynx	Asia	China	F	87	25.55	Control		10.6687	104557	205058836	200	566835	1961	7546
010084-01V1	BWPR cohort	Oropharynx	Asia	China	F	87	25.55	Disease	URTI	0.745419	68043	60861154	200	568348	894	1131
010084-01V2	BWPR cohort	Oropharynx	Asia	China	F	87	25.55			7.05281	178454	234571431	200	739497	1314	2728
010084-01V3	BWPR cohort	Oropharynx	Asia	China	F	87	25.55			1.13331	110820	85332515	200	125804	770	844
010084-03V1	BWPR cohort	Oropharynx	Asia	China	F	87	25.55	Disease	URTI	2.74949	108327	108690959	200	478254	1003	1630
010084-03V2	BWPR cohort	Oropharynx	Asia	China	F	87	25.55			0.917569	121746	77794601	200	108049	638	658
010084-03V3	BWPR cohort	Oropharynx	Asia	China	F	87	25.55			1.00928	81202	74786501	200	295705	920	1207
010084O2V2	BWPR cohort	Oropharynx	Asia	China	F	87	25.55			6.89868	99506	137130386	200	437496	1378.1	3169
010084O2V3	BWPR cohort	Oropharynx	Asia	China	F	87	25.55			9.42115	90319	118655105	200	357730	1313.7	3279
010085	BWPR cohort	Oropharynx	Asia	China	M	86	21.9			6.64903	170814	248808007	200	817905	1456	3845
010086	BWPR cohort	Oropharynx	Asia	China	F	64	21	Control		4.72044	181862	207043270	200	546577	1138	2053
010086O2V1	BWPR cohort	Oropharynx	Asia	China	F	64	21	Disease	URTI	1.0474	90159	69712018	200	313273	773.2	829
010086O2V2	BWPR cohort	Oropharynx	Asia	China	F	64	21			5.47937	156902	158280876	200	546610	1008.8	1550
010086O2V3	BWPR cohort	Oropharynx	Asia	China	F	64	21			4.17342	165933	164079316	200	335364	988.8	1410
010087	BWPR cohort	Oropharynx	Asia	China	F	87	22.58			1.01561	84481	95963269	200	353369	1135	2000
010088	BWPR cohort	Oropharynx	Asia	China	M	94	26.3	Control		4.1424	127324	182109192	200	310248	1430	3601
010088-03V1	BWPR cohort	Oropharynx	Asia	China	M	94	26.3	Disease	URTI	3.04974	150504	173609323	200	285251	1153	1966
010088O1V2	BWPR cohort	Oropharynx	Asia	China	M	94	26.3			4.20284	63800	91978787	200	641442	1441.7	3427
010088O1V3	BWPR cohort	Oropharynx	Asia	China	M	94	26.3			0.601012	37506	23032626	200	91755	614	579
010088O4V2	BWPR cohort	Oropharynx	Asia	China	M	94	26.3			3.4926	61506	73363119	200	216148	1192.8	2642
010088O4V3	BWPR cohort	Oropharynx	Asia	China	M	94	26.3			2.26774	80290	87312649	200	304316	1087.5	1892
010088-V2	BWPR cohort	Oropharynx	Asia	China	M	94	26.3			6.63637	123105	179243573	200	648207	1456	3856
010088-V3	BWPR cohort	Oropharynx	Asia	China	M	94	26.3			1.60935	138892	144135617	200	269034	1037	1545
010089	BWPR cohort	Oropharynx	Asia	China	F	76	25.7			9.58525	258370	287652969	200	493839	1113	1921
010090	BWPR cohort	Oropharynx	Asia	China	M	81	32.3			7.1201	262148	280130801	200	782332	1068	1750
010090O1V2	BWPR cohort	Oropharynx	Asia	China	M	81	32.3			8.01508	206388	229422311	200	374660	1111.6	2021
010090O1V3	BWPR cohort	Oropharynx	Asia	China	M	81	32.3			4.14164	167320	193825772	200	343313	1158.4	2258
010093	BWPR cohort	Oropharynx	Asia	China	F	83	30.7			9.30119	202070	265220640	200	517747	1312	2895
010094	BWPR cohort	Oropharynx	Asia	China	M	86	26.3			5.74928	233823	281873305	200	422894	1205	2338
010096	BWPR cohort	Oropharynx	Asia	China	F	84	21.2			3.53611	148475	183747825	200	353617	1237	2285
010097	BWPR cohort	Oropharynx	Asia	China	M	85	24.7			4.40919	148471	194141767	200	727997	1307	2800
010099	BWPR cohort	Oropharynx	Asia	China	F	84	25.7			4.70773	80086	112270147	200	787885	1401	3342
010100	BWPR cohort	Oropharynx	Asia	China	F	79	23.4			9.00752	200595	258358430	200	558920	1287	2721
010101	BWPR cohort	Oropharynx	Asia	China	F	87	20.1			5.39111	306300	299338108	200	514005	977	1480
010102	BWPR cohort	Oropharynx	Asia	China	M	86	24.7			6.64092	257295	255696334	200	593577	993	1831
010103	BWPR cohort	Oropharynx	Asia	China	M	82	24.6	Control		5.15305	188732	226623226	200	525514	1200	2219
010103O1V1	BWPR cohort	Oropharynx	Asia	China	M	82	24.6	Disease	URTI	2.94971	195489	211590454	200	176242	1082.4	1811
010103O1V3	BWPR cohort	Oropharynx	Asia	China	M	82	24.6			4.05834	101048	136878360	200	659388	1354.6	3487
010104	BWPR cohort	Oropharynx	Asia	China	F	82	22.5			7.36299	113363	181290811	200	494243	1599	5097
010105	BWPR cohort	Oropharynx	Asia	China	M	86	25.11	Control		6.90695	128168	192703870	200	1076842	1503	3997
010105O1V1	BWPR cohort	Oropharynx	Asia	China	M	86	25.11	Disease	URTI	0.68271	59047	53659090	200	176687	908	1164
010105O1V2	BWPR cohort	Oropharynx	Asia	China	M	86	25.11			0.108863	16510	8839263	200	15037	535	535
010105O1V3	BWPR cohort	Oropharynx	Asia	China	M	86	25.11			0.264375	32352	24385278	200	85320	753	828
010106	BWPR cohort	Oropharynx	Asia	China	F	87	24.02			4.03221	127791	156903093	200	1015787	1227	2510
010107	BWPR cohort	Oropharynx	Asia	China	M	88	24.3			0.593407	52287	62749913	200	151677	1200	2338
010108	BWPR cohort	Oropharynx	Asia	China	M	89	22.4			4.69543	97867	140724824	200	655299	1437	4138
010108O2V1	BWPR cohort	Oropharynx	Asia	China	M	89	22.4			0.0547749	3912	2013343	204	8632	514	511
010108O2V2	BWPR cohort	Oropharynx	Asia	China	M	89	22.4			0.353128	44961	33200530	200	120883	738	795
010108O2V3	BWPR cohort	Oropharynx	Asia	China	M	89	22.4			0.347169	42218	20832104	200	46588	493	493
010109	BWPR cohort	Oropharynx	Asia	China	M	70	25.2	Control		10.5375	282469	348578548	200	668370	1234	2335
010109-04V2	BWPR cohort	Oropharynx	Asia	China	M	70	25.2			7.69273	188450	206424033	200	326536	1095	1856
010109-04V3	BWPR cohort	Oropharynx	Asia	China	M	70	25.2			0.897515	91642	78865812	200	314143	860	1065
010109O2V2	BWPR cohort	Oropharynx	Asia	China	M	70	25.2			5.86075	151479	166741389	200	327710	1100.8	1891
010109O2V3	BWPR cohort	Oropharynx	Asia	China	M	70	25.2			4.03097	105466	106049718	200	275775	1005.5	1577
010109-V1	BWPR cohort	Oropharynx	Asia	China	M	70	25.2	Disease	URTI	5.82225	157436	166157247	200	306586	1055	1610
010110	BWPR cohort	Oropharynx	Asia	China	F	68	20.3	Control		8.68674	192981	247058913	200	538520	1280	2691
010110-01V1	BWPR cohort	Oropharynx	Asia	China	F	68	20.3	Disease	URTI	5.72106	139345	185659154	200	360965	1332	3229
010110-01V2	BWPR cohort	Oropharynx	Asia	China	F	68	20.3			13.028	197796	238987948	200	628612	1208	2503
010110-01V3	BWPR cohort	Oropharynx	Asia	China	F	68	20.3			0.913059	98774	76126664	200	325149	770	855
010110-02V2	BWPR cohort	Oropharynx	Asia	China	F	68	20.3			3.70161	168004	185030770	200	243573	1101	1912
010110-02V3	BWPR cohort	Oropharynx	Asia	China	F	68	20.3			2.61773	152940	156509466	200	1104251	1023	1533
010110O3V2	BWPR cohort	Oropharynx	Asia	China	F	68	20.3			4.52887	158921	147034581	200	303779	925	1272
010110O3V3	BWPR cohort	Oropharynx	Asia	China	F	68	20.3			0.486483	54115	41052697	200	48660	758.6	848
010110O4V1	BWPR cohort	Oropharynx	Asia	China	F	68	20.3	Disease	URTI	1.85132	114996	96510056	200	116014	839	1057
010110O4V2	BWPR cohort	Oropharynx	Asia	China	F	68	20.3			0.93234	65545	57452180	200	90164	876.5	1147
010110O4V3	BWPR cohort	Oropharynx	Asia	China	F	68	20.3			1.89208	127945	115513883	200	123291	902.8	1194
010110V1	BWPR cohort	Oropharynx	Asia	China	F	68	20.3	Disease	URTI	0.980266	130508	93854269	200	356633	719	763
010113	BWPR cohort	Oropharynx	Asia	China	M	70	27.7	Control		0.383782	71089	47748653	200	66125	671	714
010113O1V1	BWPR cohort	Oropharynx	Asia	China	M	70	27.7	Disease	URTI	1.30545	91756	75608871	200	119712	824	1001
010113O1V3	BWPR cohort	Oropharynx	Asia	China	M	70	27.7			1.58394	81076	80696409	200	205179	995.3	1445
010114	BWPR cohort	Oropharynx	Asia	China	F	77	22.9			13.27	223750	285974564	200	367789	1278	2825
010114O1V2	BWPR cohort	Oropharynx	Asia	China	F	77	22.9			5.72317	267016	275140724	200	352529	1030.4	1595
010114O1V3	BWPR cohort	Oropharynx	Asia	China	F	77	22.9			8.07801	206462	222309178	200	361404	1076.8	1789
010115	BWPR cohort	Oropharynx	Asia	China	F	80	23.8			10.2478	99344	149588457	200	862924	1505	4218
010116	BWPR cohort	Oropharynx	Asia	China	M	61	23.24			7.24039	115683	162864960	200	752863	1407	3911
010117	BWPR cohort	Oropharynx	Asia	China	M	85	23.9	Control		8.4257	170035	216595060	200	640804	1273	2679
010117O1V1	BWPR cohort	Oropharynx	Asia	China	M	85	23.9	Disease	URTI	0.836514	78575	78622441	200	151197	1000	1508
010117O1V2	BWPR cohort	Oropharynx	Asia	China	M	85	23.9			0.463909	63068	48701347	200	180070	772	838
010117O1V3	BWPR cohort	Oropharynx	Asia	China	M	85	23.9			0.218418	30943	19982206	200	17087	645	670
010118	BWPR cohort	Oropharynx	Asia	China	F	83	20.3	Control		11.2228	119866	173885149	200	640416	1450	4142
010118O2V1	BWPR cohort	Oropharynx	Asia	China	F	83	20.3	Disease	URTI	2.84591	50918	76838433	200	314728	1509	4748
010118O2V2	BWPR cohort	Oropharynx	Asia	China	F	83	20.3			8.33319	72196	133865193	200	725996	1854	9560
010118O2V3	BWPR cohort	Oropharynx	Asia	China	F	83	20.3			6.9222	62394	103656839	200	314728	1661	5288
010119	BWPR cohort	Oropharynx	Asia	China	F	74	31.2			4.68815	165122	197469382	200	774973	1195	2389
010120	BWPR cohort	Oropharynx	Asia	China	M	78	24.2			6.25299	150148	194061375	200	532150	1292	3004
010121	BWPR cohort	Oropharynx	Asia	China	F	79	25.8			10.3558	173334	221929420	200	508818	1280	2837
010122	BWPR cohort	Oropharynx	Asia	China	M	85	26.5	Control		8.68526	176238	250697319	200	704705	1422	3571
010122-01V1	BWPR cohort	Oropharynx	Asia	China	M	85	26.5	Disease	URTI	2.64513	107475	134512960	200	419574	1251	2236
010122-01V2	BWPR cohort	Oropharynx	Asia	China	M	85	26.5			3.9691	96198	110837606	200	647919	1152	2210
010122-V3	BWPR cohort	Oropharynx	Asia	China	M	85	26.5			5.18137	161448	187647414	200	934747	1162	2063
010123	BWPR cohort	Oropharynx	Asia	China	F	78	21.58			10.9489	157280	213939926	200	473448	1360	3732
010124	BWPR cohort	Oropharynx	Asia	China	F	62	25.8			8.63992	73745	90179345	200	559558	1222	2458
010126	BWPR cohort	Oropharynx	Asia	China	F	78	32.4			7.19442	117974	155851776	200	327352	1321	2616
010127	BWPR cohort	Oropharynx	Asia	China	F	78	26.1			5.69146	119013	168453913	200	549445	1415	3224
010128	BWPR cohort	Oropharynx	Asia	China	M	83	24.8			0.629039	61375	56553849	200	506578	921	1162
010129	BWPR cohort	Oropharynx	Asia	China	M	83	23.4			5.10111	97287	155746753	200	735237	1600	6549
010130	BWPR cohort	Oropharynx	Asia	China	M	87	18.3	Control		6.69355	171725	220411996	200	312449	1283	2660
010130-01V1	BWPR cohort	Oropharynx	Asia	China	M	87	18.3	Disease	URTI	2.8954	119014	166852833	200	286331	1401	3242
010130-01V2	BWPR cohort	Oropharynx	Asia	China	M	87	18.3			0.381965	69708	52703667	200	42291	756	881
010130-01V3	BWPR cohort	Oropharynx	Asia	China	M	87	18.3			0.332599	59552	34160543	200	42243	573	574
010131	BWPR cohort	Oropharynx	Asia	China	F	78	23.4			1.12413	37082	45308731	200	182781	1221	2836
010133	BWPR cohort	Oropharynx	Asia	China	M	70	22.3			4.66784	158520	180714805	200	536826	1140	1971
010134	BWPR cohort	Oropharynx	Asia	China	F	69	22.27	Control		4.49957	205171	244862569	200	469099	1193	2128
010134-01V2	BWPR cohort	Oropharynx	Asia	China	F	69	22.27			4.7077	177324	205639378	200	732590	1159	2150
010134-01V3	BWPR cohort	Oropharynx	Asia	China	F	69	22.27			1.77908	122608	108037498	200	452689	881	1089
010134O2V1	BWPR cohort	Oropharynx	Asia	China	F	69	22.27	Disease	URTI	1.24205	106948	96373369	200	708014	901	1138
010134O2V2	BWPR cohort	Oropharynx	Asia	China	F	69	22.27			2.56078	126514	132714695	200	361150	1049	1617
010134O2V3	BWPR cohort	Oropharynx	Asia	China	F	69	22.27			1.72822	106806	116706530	200	435944	1092	1808
010134-V1	BWPR cohort	Oropharynx	Asia	China	F	69	22.27	Disease	URTI	2.69465	161157	167717213	200	626648	1040	1567
010135	BWPR cohort	Oropharynx	Asia	China	M	83	30.05	Control		4.61781	166488	195942752	200	823168	1176	2024
010135-02V2	BWPR cohort	Oropharynx	Asia	China	M	83	30.05			1.0047	76930	80319793	200	221826	1044	1658
010135-02V3	BWPR cohort	Oropharynx	Asia	China	M	83	30.05			1.47033	98268	107453300	200	331165	1093	1756
010135O4V1	BWPR cohort	Oropharynx	Asia	China	M	83	30.05			0.285216	38384	27879158	200	132214	726	805
010135O4V2	BWPR cohort	Oropharynx	Asia	China	M	83	30.05			2.40129	90671	98178601	200	343627	1082	1697
010135O4V3	BWPR cohort	Oropharynx	Asia	China	M	83	30.05			0.48014	70662	55466281	200	59772	784	933
010135-V1	BWPR cohort	Oropharynx	Asia	China	M	83	30.05	Disease	URTI	3.20294	164817	193104822	200	351068	1171	2010
010136	BWPR cohort	Oropharynx	Asia	China	F	84	23.21			11.0454	202357	222316198	200	250603	1098	1719
010137	BWPR cohort	Oropharynx	Asia	China	M	89	20.2			2.50246	116094	147285256	200	534679	1268	2424
010138	BWPR cohort	Oropharynx	Asia	China	M	85	25.6			0.531307	42966	43326428	200	100647	1008	1639
010139	BWPR cohort	Oropharynx	Asia	China	F	86	24.6			10.8023	136905	199800621	200	508052	1459	3968
010139O2V2	BWPR cohort	Oropharynx	Asia	China	F	86	24.6			0.473741	43103	31260471	200	37676	725.3	753
010139O2V3	BWPR cohort	Oropharynx	Asia	China	F	86	24.6			0.894083	45774	50072587	200	291267	1093.9	1815
010140	BWPR cohort	Oropharynx	Asia	China	F	74	24.8			4.61817	152620	146205666	200	424377	957	1324
010140O1V2	BWPR cohort	Oropharynx	Asia	China	F	74	24.8			0.492126	50055	40049274	200	113343	800.1	981
010140O1V3	BWPR cohort	Oropharynx	Asia	China	F	74	24.8			1.09251	84645	63279798	200	223611	747.6	805
010141	BWPR cohort	Oropharynx	Asia	China	M	74	30.4	Control		7.27129	105214	182672488	200	610423	1736	5439
010141-01V1	BWPR cohort	Oropharynx	Asia	China	M	74	30.4	Disease	URTI	5.6203	133546	178599096	200	347641	1337	2966
010141-01V2	BWPR cohort	Oropharynx	Asia	China	M	74	30.4			5.9255	127792	173045435	200	456795	1354	3119
010141-01V3	BWPR cohort	Oropharynx	Asia	China	M	74	30.4			6.27901	102998	148425803	200	638004	1441	4464
010142O0B0	BWPR cohort	Oropharynx	Asia	China	F	85	29.3			1.84107	88356	105147057	200	737164	1190	2245
010143	BWPR cohort	Oropharynx	Asia	China	F	74	22.3			6.37581	322649	305979513	200	553468	948	1411
010144	BWPR cohort	Oropharynx	Asia	China	M	74	15.85			3.21445	221227	218242871	200	633789	986	1447
010145	BWPR cohort	Oropharynx	Asia	China	M	82	26.75	Control		2.10555	198523	176919683	200	288630	891	1157
010145O1V1	BWPR cohort	Oropharynx	Asia	China	M	82	26.75	Disease	URTI	1.00391	91124	77560653	200	207409	851	1037
010145O1V2	BWPR cohort	Oropharynx	Asia	China	M	82	26.75			0.519627	65207	49917649	200	78753	765	817
010145O1V3	BWPR cohort	Oropharynx	Asia	China	M	82	26.75			0.766061	93347	67761551	200	259160	725	737
010145O2V2	BWPR cohort	Oropharynx	Asia	China	M	82	26.75			2.44858	142588	150975035	200	800676	1058.8	1740
010145O2V3	BWPR cohort	Oropharynx	Asia	China	M	82	26.75			2.50069	223890	212456404	200	243679	948.9	1304
010146	BWPR cohort	Oropharynx	Asia	China	F	70	28.1			11.1166	136813	177139034	200	403202	1294	2884
0101471-00BO	BWPR cohort	Oropharynx	Asia	China						13.3321	108108	181308956	200	543543	1677	5071
010148	BWPR cohort	Oropharynx	Asia	China	F	61	26.2	Control		4.81251	169687	202028713	200	557391	1190	2133
010148-01V1	BWPR cohort	Oropharynx	Asia	China	F	61	26.2	Disease	URTI	8.73729	190140	224379485	200	548303	1180	2331
010148-01V3	BWPR cohort	Oropharynx	Asia	China	F	61	26.2			1.15215	107763	94727338	200	191941	879	1117
010148-V2	BWPR cohort	Oropharynx	Asia	China	F	61	26.2			8.41306	158045	205846604	200	550902	1302	2848
010149	BWPR cohort	Oropharynx	Asia	China	F	85	28.2	Control		7.99467	141950	226959439	200	576314	1598	4586
010149-03V2	BWPR cohort	Oropharynx	Asia	China	F	85	28.2			1.46327	65074	68599806	200	451807	1054	1642
010149-03V3	BWPR cohort	Oropharynx	Asia	China	F	85	28.2			0.87741	57728	67153535	200	334084	1163	1906
010149O2V2	BWPR cohort	Oropharynx	Asia	China	F	85	28.2			6.17441	69114	95155331	200	594287	1376.8	3736
010149O2V3	BWPR cohort	Oropharynx	Asia	China	F	85	28.2			4.63761	84826	126999575	200	396156	1497.2	4113
010149O4V1	BWPR cohort	Oropharynx	Asia	China	F	85	28.2	Disease	URTI	1.1297	60934	58252374	200	406731	955	1272
010149O4V2	BWPR cohort	Oropharynx	Asia	China	F	85	28.2			1.42284	71697	99452679	200	444695	1387	3296
010149O4V3	BWPR cohort	Oropharynx	Asia	China	F	85	28.2			0.494477	39455	36862777	200	406977	934	1248
010149O5V1	BWPR cohort	Oropharynx	Asia	China	F	85	28.2	Disease	URTI	3.60841	79912	110009652	200	317386	1376	3073
010149O5V2	BWPR cohort	Oropharynx	Asia	China	F	85	28.2			0.956782	54527	63224319	200	362815	1159	1943
010149O5V3	BWPR cohort	Oropharynx	Asia	China	F	85	28.2			2.38323	80795	115062805	200	317957	1424	3776
010149-V1	BWPR cohort	Oropharynx	Asia	China	F	85	28.2	Disease	URTI	10.8653	134066	198459940	200	454372	1480	3432
010150	BWPR cohort	Oropharynx	Asia	China	M	80	21.2			1.07224	67543	48432487	200	584207	717	737
010151	BWPR cohort	Oropharynx	Asia	China	F	79	21.7			3.35123	130841	152645871	200	230923	1166	2080
010152	BWPR cohort	Oropharynx	Asia	China	F	94	31.56			7.52374	69705	125909203	200	1120226	1806	6561
010153	BWPR cohort	Oropharynx	Asia	China	F	89	28.15			2.69809	72190	115434713	200	610345	1599	4773
010154	BWPR cohort	Oropharynx	Asia	China	F	71	22.5			9.88847	155613	208692404	200	838030	1341	2598
010155	BWPR cohort	Oropharynx	Asia	China	F	79	24.8	Control		7.84142	143358	192323570	200	377854	1341	3125
010155-01V1	BWPR cohort	Oropharynx	Asia	China	F	79	24.8	Disease	URTI	3.44117	102900	128948466	200	761015	1253	2733
010155-01V3	BWPR cohort	Oropharynx	Asia	China	F	79	24.8			3.62187	86426	95715195	200	739575	1107	2157
010155O2V2	BWPR cohort	Oropharynx	Asia	China	F	79	24.8			2.42262	103200	112532763	200	404094	1090.4	1843
010155O2V3	BWPR cohort	Oropharynx	Asia	China	F	79	24.8			3.26568	113254	108281686	200	295664	956.1	1327
010155O4V2	BWPR cohort	Oropharynx	Asia	China	F	79	24.8			2.40291	65580	74254977	200	449552	1132.3	1882
010155O4V3	BWPR cohort	Oropharynx	Asia	China	F	79	24.8			0.590591	50579	42859269	200	380637	847.4	1051
010156	BWPR cohort	Oropharynx	Asia	China	M	87	20.5			7.91244	228875	278827716	200	590297	1218	2416
010156O1V2	BWPR cohort	Oropharynx	Asia	China	M	87	20.5			3.52253	162791	155705578	200	338088	956.5	1339
010156O1V3	BWPR cohort	Oropharynx	Asia	China	M	87	20.5			1.72485	138107	114943199	200	287002	832.3	1003
010156O2V2	BWPR cohort	Oropharynx	Asia	China	M	87	20.5			14.6282	730600	422347749	200	778145	578.1	534
010156O2V3	BWPR cohort	Oropharynx	Asia	China	M	87	20.5			0.347354	37244	30409728	200	118930	816.5	953
010157	BWPR cohort	Oropharynx	Asia	China	F	86	27.3	Control		10.4425	220732	271050303	200	1280977	1227	2445
010157-01V1	BWPR cohort	Oropharynx	Asia	China	F	86	27.3	Disease	URTI	2.54706	111562	116232591	200	552069	1041	1555
010157-01V2	BWPR cohort	Oropharynx	Asia	China	F	86	27.3			2.07319	39020	31320512	200	74067	802	882
010157-01V3	BWPR cohort	Oropharynx	Asia	China	F	86	27.3			2.56208	101440	83214439	200	471893	820	938
010158	BWPR cohort	Oropharynx	Asia	China	F	86	28.4	Control		8.13128	71534	101074937	200	392005	1412	3217
010158-01V1	BWPR cohort	Oropharynx	Asia	China	F	86	28.4	Disease	URTI	2.93328	101074	137999048	200	760955	1365	2704
010158-01V2	BWPR cohort	Oropharynx	Asia	China	F	86	28.4			2.28249	81555	100318876	200	336432	1230	2285
010158-01V3	BWPR cohort	Oropharynx	Asia	China	F	86	28.4			3.57539	86446	109023134	200	627970	1261	2759
010159	BWPR cohort	Oropharynx	Asia	China	M	85	20.31			10.7035	232466	269759335	200	770796	1160	2256
010160	BWPR cohort	Oropharynx	Asia	China	M	90	24	Control		8.80907	145487	198985848	200	552395	1367	4269
010160O1V1	BWPR cohort	Oropharynx	Asia	China	M	90	24	Disease	URTI	1.75315	85055	101229207	200	299071	1190	2570
010160O1V2	BWPR cohort	Oropharynx	Asia	China	M	90	24			3.03244	129233	149523896	200	345244	1157	2074
010160O1V3	BWPR cohort	Oropharynx	Asia	China	M	90	24			2.09447	65700	62925512	200	471677	957	1402
010161	BWPR cohort	Oropharynx	Asia	China	F	87	22			7.73245	131716	196807859	200	533952	1494	4435
010161O1V1	BWPR cohort	Oropharynx	Asia	China	F	87	22			0.233093	34933	22897220	201	63668	655	645
010161O1V2	BWPR cohort	Oropharynx	Asia	China	F	87	22			0.17462	27382	16532885	200	19099	603	622
010161O1V3	BWPR cohort	Oropharynx	Asia	China	F	87	22			4.08415	153373	170496352	200	540818	1111	1846
010162	BWPR cohort	Oropharynx	Asia	China	F	88	22	Control		8.83699	118783	151250429	200	297181	1273	2735
010162O1V1	BWPR cohort	Oropharynx	Asia	China	F	88	22	Disease	URTI	0.589138	36258	33178436	200	217649	915.1	1123
010162O1V2	BWPR cohort	Oropharynx	Asia	China	F	88	22			0.321488	20252	20874917	200	443297	1030.8	1774
010162O1V3	BWPR cohort	Oropharynx	Asia	China	F	88	22			0.929889	43414	50416385	200	178668	1161.3	2231
010164	BWPR cohort	Oropharynx	Asia	China	M	82	23.5			8.39836	116172	161673531	200	588880	1391	3642
010165	BWPR cohort	Oropharynx	Asia	China	F	81	18.6			11.3676	215720	269031309	200	799179	1247	2667
010166	BWPR cohort	Oropharynx	Asia	China	F	87	26.4	Control		3.90194	141497	179148187	200	680483	1266	2279
010166-02V1	BWPR cohort	Oropharynx	Asia	China	F	87	26.4	Disease	URTI	7.62668	75574	120658385	200	1184408	1596	5642
010166-02V2	BWPR cohort	Oropharynx	Asia	China	F	87	26.4			2.87803	76980	107478985	200	682162	1396	3476
010166-02V3	BWPR cohort	Oropharynx	Asia	China	F	87	26.4			5.44738	84551	117941810	200	1713642	1394	4165
010167	BWPR cohort	Oropharynx	Asia	China	F	92	23	Control		7.83437	139114	192271215	200	597165	1382	3510
010167-01V1	BWPR cohort	Oropharynx	Asia	China	F	92	23	Disease	URTI	2.32268	114369	134986328	200	295686	1180	1995
010167-01V2	BWPR cohort	Oropharynx	Asia	China	F	92	23			1.99608	129685	132439428	200	375965	1021	1605
010167-01V3	BWPR cohort	Oropharynx	Asia	China	F	92	23			1.18106	99084	93964550	200	850021	948	1342
010168	BWPR cohort	Oropharynx	Asia	China	M	77	27.1			12.123	82897	128039930	200	460289	1544	3823
010169	BWPR cohort	Oropharynx	Asia	China	F	76	22.7	Control		14.133	134710	140625427	200	354069	1043	1638
010169O1V3	BWPR cohort	Oropharynx	Asia	China	F	76	22.7			10.2702	99873	119567403	200	427723	1197.2	2485
010169O2V1	BWPR cohort	Oropharynx	Asia	China	F	76	22.7	Disease	URTI	1.79265	52423	69391568	200	673956	1323	3220
010169O2V2	BWPR cohort	Oropharynx	Asia	China	F	76	22.7			3.68539	92879	112770683	200	673956	1214	2464
010169O2V3	BWPR cohort	Oropharynx	Asia	China	F	76	22.7			0.716535	45626	48125305	200	427716	1054	1709
010169O3V3	BWPR cohort	Oropharynx	Asia	China	F	76	22.7			9.99266	85454	127023948	200	510775	1486.5	5220
010170	BWPR cohort	Oropharynx	Asia	China	F	87	22.2			0.91281	93660	93038284	200	387556	993	1411
010170O1V1	BWPR cohort	Oropharynx	Asia	China	F	87	22.2			0.105418	17077	10159638	200	37967	594	607
010170O1V2	BWPR cohort	Oropharynx	Asia	China	F	87	22.2			0.053579	5222	2559065	203	36807	490	464
010170O1V3	BWPR cohort	Oropharynx	Asia	China	F	87	22.2			0.403656	38914	39158350	200	351939	1006	1500
010174	BWPR cohort	Oropharynx	Asia	China	F	79	21.6			8.20743	65429	123829519	200	741819	1892	7490
010176	BWPR cohort	Oropharynx	Asia	China	F	75	23.3			8.63085	141374	207817222	200	1014992	1469	4301
010177	BWPR cohort	Oropharynx	Asia	China	F	85	19.2	Control		12.5713	107548	167867413	200	463158	1560	4960
010177O1V1	BWPR cohort	Oropharynx	Asia	China	F	85	19.2	Disease	URTI	11.0701	151848	203164048	200	393938	1337.9	3080
010177O1V2	BWPR cohort	Oropharynx	Asia	China	F	85	19.2			13.4418	116643	146583107	200	417828	1256.7	2645
010177O1V3	BWPR cohort	Oropharynx	Asia	China	F	85	19.2			5.794	133100	147446116	200	340471	1107.8	1879
010178	BWPR cohort	Oropharynx	Asia	China	F	80	21.4			8.41037	151211	223767956	200	792107	1479	4298
010179	BWPR cohort	Oropharynx	Asia	China	F	73	22.6			0.408127	58746	50227140	200	77005	854	1026
010180	BWPR cohort	Oropharynx	Asia	China	F	91	18.2			0.179636	29281	14350504	200	48020	490	479
010181	BWPR cohort	Oropharynx	Asia	China	F	76	27.1			6.71106	80055	144881890	200	724162	1809	8426
010182	BWPR cohort	Oropharynx	Asia	China	M	84	20.1			8.37106	93568	165167846	200	526197	1765	5217
010183	BWPR cohort	Oropharynx	Asia	China	F	86	22.1			2.84717	133814	164324793	200	373112	1228	2119
01018303V3	BWPR cohort	Oropharynx	Asia	China	F	86	22.1			0.511998	24547	28682541	200	255752	1168.5	3436
010183O1V3	BWPR cohort	Oropharynx	Asia	China	F	86	22.1			2.11908	89220	93423866	200	497004	1047.1	1693
010183O3V2	BWPR cohort	Oropharynx	Asia	China	F	86	22.1			1.80753	77936	88111157	200	594981	1130.6	2062
010185	BWPR cohort	Oropharynx	Asia	China	F	90	25.2			8.44787	160579	205739503	200	483350	1281	2839
010185O1V2	BWPR cohort	Oropharynx	Asia	China	F	90	25.2			0.599137	74723	63088746	200	449791	844.3	990
010185O1V3	BWPR cohort	Oropharynx	Asia	China	F	90	25.2			0.140778	17934	12223566	200	50454	681.6	670
010186	BWPR cohort	Oropharynx	Asia	China	F	84	24.6			10.3802	115155	184590161	200	749806	1602	4712
010187	BWPR cohort	Oropharynx	Asia	China	M	67	18.2			0.767337	64791	62958237	200	284575	971	1440
010188	BWPR cohort	Oropharynx	Asia	China	F	67	25.2			4.07333	106626	146712293	200	494311	1375	3703
010188O1V2	BWPR cohort	Oropharynx	Asia	China	F	67	25.2			1.84858	65541	77714777	200	596293	1185.7	2595
010188O1V3	BWPR cohort	Oropharynx	Asia	China	F	67	25.2			2.10421	240227	122844065	200	43050	511.4	487
010190	BWPR cohort	Oropharynx	Asia	China	F	70	21	Control		5.59304	253492	283597705	200	284931	1118	2144
010190O2V1	BWPR cohort	Oropharynx	Asia	China	F	70	21	Disease	URTI	0.821813	55905	46749839	200	132363	836.2	1022
010190O2V2	BWPR cohort	Oropharynx	Asia	China	F	70	21			0.922448	84848	71969010	200	80280	848.2	1049
010190O2V3	BWPR cohort	Oropharynx	Asia	China	F	70	21			1.52099	131087	109025613	200	106999	831.7	1008
010191	BWPR cohort	Oropharynx	Asia	China	F	86	25.8			2.44172	175031	203973623	200	513056	1165	1913
010192	BWPR cohort	Oropharynx	Asia	China	F	78	29.6			7.35606	122319	176949259	200	972773	1446	3798
010193	BWPR cohort	Oropharynx	Asia	China	M	85	31.3			8.57526	56076	120678384	200	589278	2152	15722
010194	BWPR cohort	Oropharynx	Asia	China	F	87	26.44	Control		6.56176	51528	115795893	200	712042	2247	16733
010194-01N1	BWPR cohort	Oropharynx	Asia	China	F	87	26.44	Disease	URTI	5.1624	209345	241694330	200	285304	1154	2067
010194-01V2	BWPR cohort	Oropharynx	Asia	China	F	87	26.44			5.1678	108164	143104703	200	667804	1323	2957
010194-01V3	BWPR cohort	Oropharynx	Asia	China	F	87	26.44			1.57946	87847	89034460	200	363940	1013	1481
010194O2V2	BWPR cohort	Oropharynx	Asia	China	F	87	26.44			1.60877	77059	82352220	200	630524	1068.7	1600
010194O2V3	BWPR cohort	Oropharynx	Asia	China	F	87	26.44			2.06506	114612	124223123	200	366102	1083.9	1712
010194O3V2	BWPR cohort	Oropharynx	Asia	China	F	87	26.44			5.03367	114170	129934299	200	435038	1138.1	2138
010194O3V3	BWPR cohort	Oropharynx	Asia	China	F	87	26.44			0.945462	73278	65216689	200	143107	890	1174
010195	BWPR cohort	Oropharynx	Asia	China	M	74	27.4	Control		6.40461	236757	251680548	200	228023	1063	1781
010195O1V1	BWPR cohort	Oropharynx	Asia	China	M	74	27.4	Disease	URTI	0.408239	65588	39530986	200	43464	602	598
010195O1V2	BWPR cohort	Oropharynx	Asia	China	M	74	27.4			1.48895	97889	108133426	200	165092	1104	2007
010195O1V3	BWPR cohort	Oropharynx	Asia	China	M	74	27.4			0.337601	46378	25632044	200	63271	552	524
010195O2V2	BWPR cohort	Oropharynx	Asia	China	M	74	27.4			5.31903	262111	194603975	200	593131	742.4	810
010195O2V3	BWPR cohort	Oropharynx	Asia	China	M	74	27.4			3.31861	121715	124645101	200	532431	1024.1	1640
010197	BWPR cohort	Oropharynx	Asia	China	F	87	30.5			7.50865	153128	207476288	200	627746	1354	3577
010198	BWPR cohort	Oropharynx	Asia	China	M	76	19.4	Control		7.3769	112872	179550010	200	427707	1590	4493
010198O2V2	BWPR cohort	Oropharynx	Asia	China	M	76	19.4			0.210379	17934	14469773	201	181510	806.8	906
010198O2V3	BWPR cohort	Oropharynx	Asia	China	M	76	19.4			2.47229	68139	60766857	200	310949	891.8	1109
010198O3V1	BWPR cohort	Oropharynx	Asia	China	M	76	19.4	Disease	URTI	4.9016	86078	108383196	200	1011930	1259.1	2687
010198O3V2	BWPR cohort	Oropharynx	Asia	China	M	76	19.4			0.203719	25488	15691679	200	47663	615.6	628
010198O3V3	BWPR cohort	Oropharynx	Asia	China	M	76	19.4			0.575481	45082	45715331	200	229902	1014	1455
010199	BWPR cohort	Oropharynx	Asia	China	F	82	24.6			10.0254	170497	215690710	200	469545	1265	2564
010200	BWPR cohort	Oropharynx	Asia	China	M	83	26.29			7.95091	188756	227831345	200	483556	1207	2184
010201	BWPR cohort	Oropharynx	Asia	China	M	67	24.8			0.364494	56414	40992317	200	85736	726	790
010201O2V2	BWPR cohort	Oropharynx	Asia	China	M	67	24.8			1.23509	64746	52763830	200	224034	814.9	941
010201O2V3	BWPR cohort	Oropharynx	Asia	China	M	67	24.8			1.42027	58445	54297521	200	306112	929	1222
010203	BWPR cohort	Oropharynx	Asia	China	F	86	28.4	Control		2.59575	101893	118749325	200	371649	1165	2292
010203-01V1	BWPR cohort	Oropharynx	Asia	China	F	86	28.4			0.216678	26635	19624665	201	43571	736	825
010203-01V2	BWPR cohort	Oropharynx	Asia	China	F	86	28.4			0.309541	29545	25272036	200	80672	855	1119
010203O2V1	BWPR cohort	Oropharynx	Asia	China	F	86	28.4	Disease	URTI	0.322425	44163	29387603	200	37469	665	689
010203O2V2	BWPR cohort	Oropharynx	Asia	China	F	86	28.4			0.219139	14848	15048269	200	604694	1013	1836
010203O2V3	BWPR cohort	Oropharynx	Asia	China	F	86	28.4			0.0460236	5759	3108338	202	37414	539	548
010203-V3	BWPR cohort	Oropharynx	Asia	China	F	86	28.4			0.214244	23701	19784528	201	37411	834	1035
010207	BWPR cohort	Oropharynx	Asia	China	M	72	29.4			3.47722	205795	223579128	200	575674	1086	1768
010208	BWPR cohort	Oropharynx	Asia	China	F	95	19.9			0.209561	28885	22613293	200	57313	782	889
010209O0B0	BWPR cohort	Oropharynx	Asia	China	F	89	25.6			0.284794	37238	34710441	200	142917	932.1	1195
010209O1V1	BWPR cohort	Oropharynx	Asia	China	F	89	25.6	Disease	URTI	1.20184	51742	66756281	200	463348	1290	2544
010209O1V2	BWPR cohort	Oropharynx	Asia	China	F	89	25.6			3.00084	69930	95079753	200	292213	1359	3333
010209O1V3	BWPR cohort	Oropharynx	Asia	China	F	89	25.6			1.52483	147321	108713083	200	72398	737	831
010210	BWPR cohort	Oropharynx	Asia	China	M	80	24.2			7.36173	171120	224331180	200	629989	1310	2998
010212	BWPR cohort	Oropharynx	Asia	China	M	87	27.5			11.208	88243	181180055	200	747333	2053	7837
010214	BWPR cohort	Oropharynx	Asia	China	M	88	29.3			9.90261	183212	222737444	200	279570	1215	2607
010215	BWPR cohort	Oropharynx	Asia	China	M	77	25.9			0.906047	98664	83626540	200	114018	847	1049
010216	BWPR cohort	Oropharynx	Asia	China	F	73	22.9			7.99157	123607	180912302	200	1232327	1463	3647
010217	BWPR cohort	Oropharynx	Asia	China	F	87	22.7			9.12337	142810	208164162	200	580520	1457	3642
010218	BWPR cohort	Oropharynx	Asia	China	F	86	24.1	Control		10.912	108998	170949941	200	640099	1568	5744
010218-01V1	BWPR cohort	Oropharynx	Asia	China	F	86	24.1	Disease	URTI	6.64259	109952	172705230	200	590701	1570	4751
010218-01V2	BWPR cohort	Oropharynx	Asia	China	F	86	24.1			1.15638	93265	99200681	200	448176	1063	1574
010218-01V3	BWPR cohort	Oropharynx	Asia	China	F	86	24.1			12.2464	335626	391885184	200	404691	1167	2062
010219	BWPR cohort	Oropharynx	Asia	China	F	69	22.5			4.8773	120172	155369853	200	516440	1292	3150
010220	BWPR cohort	Oropharynx	Asia	China	F	74	27.1			7.59903	64572	124641750	200	550825	1930	8464
010221	BWPR cohort	Oropharynx	Asia	China	F	93	16.4			4.69713	34778	61510279	200	514904	1768	7621
010223	BWPR cohort	Oropharynx	Asia	China	F	72	26.1			9.61764	102040	166236209	200	361868	1629	4716
010223O1V2	BWPR cohort	Oropharynx	Asia	China	F	72	26.1			8.55967	121082	149405726	200	979420	1233.9	2794
010223O1V3	BWPR cohort	Oropharynx	Asia	China	F	72	26.1			2.06861	78603	80973437	200	386720	1030	1505
010223O2V2	BWPR cohort	Oropharynx	Asia	China	F	72	26.1			2.35718	121369	132196893	200	320880	1089.2	1695
010223O2V3	BWPR cohort	Oropharynx	Asia	China	F	72	26.1			1.50623	88501	91880230	200	276112	1038.2	1607
010225	BWPR cohort	Oropharynx	Asia	China	M	86	23.1	Control		7.13502	178259	232374996	200	389563	1303	2609
010225-02V1	BWPR cohort	Oropharynx	Asia	China	M	86	23.1	Disease	URTI	11.5481	64281	157588573	200	542873	2451	15434
010225-02V2	BWPR cohort	Oropharynx	Asia	China	M	86	23.1			2.18378	136794	140642204	200	379223	1028	1545
010225O1V2	BWPR cohort	Oropharynx	Asia	China	M	86	23.1			5.76963	162286	188348421	200	490727	1160.6	2261
010225O1V3	BWPR cohort	Oropharynx	Asia	China	M	86	23.1			7.21482	112049	161495603	200	393933	1441.3	3810
010225-V3	BWPR cohort	Oropharynx	Asia	China	M	86	23.1			1.45112	129646	121352031	200	407346	936	1257
010226	BWPR cohort	Oropharynx	Asia	China	F	85	19.94			4.78122	152884	186514719	200	765577	1219	2521
010228	BWPR cohort	Oropharynx	Asia	China	M	80	23.5			8.1419	122716	181875322	200	499314	1482	3450
010229	BWPR cohort	Oropharynx	Asia	China	M	87	32.9			11.4492	345536	376781436	200	820208	1090	1843
010230	BWPR cohort	Oropharynx	Asia	China	F	83	20.9			8.00122	225385	285394414	200	805919	1266	2769
010231	BWPR cohort	Oropharynx	Asia	China	F	74	22.9			6.31105	170478	219339737	200	629815	1286	2966
010232	BWPR cohort	Oropharynx	Asia	China	M	79	23.7			7.14042	264259	298396745	200	453181	1129	2110
010233	BWPR cohort	Oropharynx	Asia	China	M	82	22.7			6.78632	114329	170351552	200	784907	1490	3882
010235	BWPR cohort	Oropharynx	Asia	China	M	92	24.2			6.31014	217813	244073546	200	528089	1120	1970
010235O1V2	BWPR cohort	Oropharynx	Asia	China	M	92	24.2			5.14194	137302	112879935	200	67869	822	995
010235O1V3	BWPR cohort	Oropharynx	Asia	China	M	92	24.2			2.1649	142157	93750386	200	90941	659.5	656
010236	BWPR cohort	Oropharynx	Asia	China	F	93	30.34	Control		7.84112	111920	180783080	200	642982	1615	4722
010236-03V1	BWPR cohort	Oropharynx	Asia	China	F	93	30.34	Disease	URTI	0.804376	28879	31522226	200	726622	1091	1617
010236-03V2	BWPR cohort	Oropharynx	Asia	China	F	93	30.34			0.670269	88772	54761121	200	48157	616	625
010236-03V3	BWPR cohort	Oropharynx	Asia	China	F	93	30.34			3.09978	190989	138583629	200	477336	725	769
010237	BWPR cohort	Oropharynx	Asia	China	F	90	20.4			10.4346	120214	190721836	200	560641	1586	4886
010240	BWPR cohort	Oropharynx	Asia	China	M	73	18			6.38778	235165	253075630	200	374574	1076	1937
010240O2V2	BWPR cohort	Oropharynx	Asia	China	M	73	18			6.02	306276	274667908	200	1008440	896.8	1257
010240O2V3	BWPR cohort	Oropharynx	Asia	China	M	73	18			1.49977	130242	111380759	200	170099	855.2	1084
010241	BWPR cohort	Oropharynx	Asia	China	F	73	21.4	Control		8.44822	157231	208193622	200	502817	1324	2643
010241O1V1	BWPR cohort	Oropharynx	Asia	China	F	73	21.4	Disease	URTI	2.7304	125835	137764965	200	387026	1094	1760
010241O1V2	BWPR cohort	Oropharynx	Asia	China	F	73	21.4			0.300968	57201	35489620	200	24763	620	643
010241O1V3	BWPR cohort	Oropharynx	Asia	China	F	73	21.4			2.12783	177997	158245783	200	382793	889	1092
010243	BWPR cohort	Oropharynx	Asia	China	M	84	22.4			8.56749	151434	213914841	200	838615	1412	3277
010245	BWPR cohort	Oropharynx	Asia	China	M	85	19.28			4.43977	118850	171624040	200	1246404	1444	3804
010246	BWPR cohort	Oropharynx	Asia	China	F	85	21.2			8.45585	131032	214165839	200	361223	1634	4686
010247	BWPR cohort	Oropharynx	Asia	China	M	77	29.3			7.41778	146202	172414467	200	528314	1179	2256
010248	BWPR cohort	Oropharynx	Asia	China	F	75	22.4			8.61097	218452	241536252	200	448410	1105	2157
010249	BWPR cohort	Oropharynx	Asia	China	F	79	20.5			3.27533	132059	156121955	200	708043	1182	2156
010250	BWPR cohort	Oropharynx	Asia	China	F	92	24.8			7.27892	104415	174207156	200	962352	1668	5174
010253	BWPR cohort	Oropharynx	Asia	China	F	77	20.3			8.41282	132248	188486940	200	1028675	1425	3900
010255	BWPR cohort	Oropharynx	Asia	China	M	92	22.7			0.522737	43142	43388144	200	122346	1005	1484
010255O1V2	BWPR cohort	Oropharynx	Asia	China	M	92	22.7			0.14295	11362	7733053	201	37176	680.6	733
010255O1V3	BWPR cohort	Oropharynx	Asia	China	M	92	22.7			0.142725	13344	8900163	201	36500	667	699
010256	BWPR cohort	Oropharynx	Asia	China	F	86	25.1			8.59149	124490	208725332	200	602269	1676	5065
010257	BWPR cohort	Oropharynx	Asia	China	F	85	27.5	Control		4.5019	91432	129079935	200	836020	1411	4171
010257O1V1	BWPR cohort	Oropharynx	Asia	China	F	85	27.5	Disease	URTI	0.448877	62009	47867312	200	157223	771	857
010257O1V2	BWPR cohort	Oropharynx	Asia	China	F	85	27.5			0.270048	38200	27721003	200	105924	725	765
010257O1V3	BWPR cohort	Oropharynx	Asia	China	F	85	27.5			0.625623	60576	58343678	200	207226	963	1318
010258	BWPR cohort	Oropharynx	Asia	China	M	79	32.3			5.22847	148959	183659306	200	596304	1232	2661
010261	BWPR cohort	Oropharynx	Asia	China	M	86	24.8	Control		3.50286	131959	174450734	200	595123	1322	2844
010261-01V1	BWPR cohort	Oropharynx	Asia	China	M	86	24.8	Disease	URTI	4.77519	208684	227872575	200	469960	1091	1695
010261-01V2	BWPR cohort	Oropharynx	Asia	China	M	86	24.8			1.25739	64159	63016573	200	179430	982	1398
010261-01V3	BWPR cohort	Oropharynx	Asia	China	M	86	24.8			3.18817	144684	175974014	200	473213	1216	2301
010261O2V2	BWPR cohort	Oropharynx	Asia	China	M	86	24.8			1.40566	87938	83282501	200	152357	947.1	1316
010261O2V3	BWPR cohort	Oropharynx	Asia	China	M	86	24.8			2.47091	78165	74436795	200	842559	952.3	1355
010262	BWPR cohort	Oropharynx	Asia	China	F	83	28			5.92157	193883	224476914	200	580650	1157	2021
010267	BWPR cohort	Oropharynx	Asia	China	M	80	25.8			9.39105	120052	152079470	200	486610	1266	2455
010268	BWPR cohort	Oropharynx	Asia	China	F	85	25			4.74002	243837	255593598	200	505127	1048	1687
010269	BWPR cohort	Oropharynx	Asia	China	M	84	26.2			3.03835	168700	207353099	200	436759	1229	2341
010270	BWPR cohort	Oropharynx	Asia	China	F	91	20.6			5.06714	98955	144169415	200	747135	1456	3832
010270O1V1	BWPR cohort	Oropharynx	Asia	China	F	91	20.6			0.165712	25436	17968870	200	26049	706	780
010270O1V2	BWPR cohort	Oropharynx	Asia	China	F	91	20.6			0.0983723	13344	6789592	200	10878	508	505
010270O1V3	BWPR cohort	Oropharynx	Asia	China	F	91	20.6			0.118141	17663	11702439	200	17428	662	688
010272	BWPR cohort	Oropharynx	Asia	China	M	94	19.6			3.93201	107904	136455774	200	508074	1264	2498
010273	BWPR cohort	Oropharynx	Asia	China	F	94	24.7			10.4191	185011	260150427	200	523579	1406	2879
010274	BWPR cohort	Oropharynx	Asia	China	F	73	24			8.1735	145463	202767392	200	980184	1393	4392
010275	BWPR cohort	Oropharynx	Asia	China	F	90	22.2	Control		5.62077	125156	176024564	200	614869	1406	3543
010275O1V1	BWPR cohort	Oropharynx	Asia	China	F	90	22.2	Disease	URTI	0.429108	48599	35521681	200	57636	730.9	784
010275O1V2	BWPR cohort	Oropharynx	Asia	China	F	90	22.2			1.90499	72386	66677285	200	264570	921.1	1157
010275O1V3	BWPR cohort	Oropharynx	Asia	China	F	90	22.2			3.12003	93242	88777886	200	320340	952.1	1262
010276	BWPR cohort	Oropharynx	Asia	China	M	72	29.73			4.441	177849	193899155	200	416018	1090	1758
010276O1V2	BWPR cohort	Oropharynx	Asia	China	M	72	29.73			0.145295	18886	11539781	201	70239	611	632
010276O1V3	BWPR cohort	Oropharynx	Asia	China	M	72	29.73			0.494585	47774	40969881	200	360417	857.6	1012
010277	BWPR cohort	Oropharynx	Asia	China	F	75	22.4			3.67935	210428	229089933	200	419522	1088	1721
010280	BWPR cohort	Oropharynx	Asia	China	M	75	27			3.98793	108152	138776813	200	558993	1283	3018
010281	BWPR cohort	Oropharynx	Asia	China	F	76	21.8			6.23424	70788	128716057	200	559076	1818	6697
010283	BWPR cohort	Oropharynx	Asia	China	F	75	23.7			2.03049	98590	105256336	200	640832	1067	1853
010286	BWPR cohort	Oropharynx	Asia	China	M	94	22.8			5.91784	48577	110857230	200	917157	2282	16947
010287	BWPR cohort	Oropharynx	Asia	China	F	92	23.4			7.42595	47109	125832621	200	917487	2671	13880
010288	BWPR cohort	Oropharynx	Asia	China	F	93	26.7	Control		9.82082	139295	196598846	200	708033	1411	3475
010288-01V1	BWPR cohort	Oropharynx	Asia	China	F	93	26.7	Disease	URTI	2.36814	150047	147109879	200	283917	980	1391
010288-01V2	BWPR cohort	Oropharynx	Asia	China	F	93	26.7			1.02038	94244	79173396	200	131022	840	1123
010288-01V3	BWPR cohort	Oropharynx	Asia	China	F	93	26.7			0.749084	73710	74496285	200	166584	1010	1534
010290	BWPR cohort	Oropharynx	Asia	China	F	66	28.7			0.851923	101411	85163598	200	445088	839	1022
010293	BWPR cohort	Oropharynx	Asia	China	F	81	22.5	Control		8.21852	107834	174703449	200	593686	1620	4387
010293O1V1	BWPR cohort	Oropharynx	Asia	China	F	81	22.5	Disease	URTI	0.79056	50967	47616240	200	252866	934	1193
010293O1V2	BWPR cohort	Oropharynx	Asia	China	F	81	22.5			0.680037	49989	38155272	200	205313	763	798
010293O1V3	BWPR cohort	Oropharynx	Asia	China	F	81	22.5			0.226543	19729	16074763	200	83363	814	1013
010295	BWPR cohort	Oropharynx	Asia	China	F	91	22			5.08033	127158	171706831	200	1024576	1350	3311
010298	BWPR cohort	Oropharynx	Asia	China	F	79	31.4			7.46832	115520	165443793	200	891316	1432	3367
010298O1V2	BWPR cohort	Oropharynx	Asia	China	F	79	31.4			6.16639	68463	90221575	200	668172	1317.8	2985
010298O1V3	BWPR cohort	Oropharynx	Asia	China	F	79	31.4			2.76071	57019	77642482	200	280595	1361.7	3025
010299	BWPR cohort	Oropharynx	Asia	China	F	89	21.3			7.17953	188708	264035429	200	705789	1399	3408
010300	BWPR cohort	Oropharynx	Asia	China	F	90	22.27			7.1576	133804	153169870	200	420293	1144	2154
010301	BWPR cohort	Oropharynx	Asia	China	M	89	28.7			4.90722	99964	156350305	200	549869	1564	5535
010302	BWPR cohort	Oropharynx	Asia	China	F	86	25.5			8.98786	145459	213403406	200	613231	1467	3664
010303	BWPR cohort	Oropharynx	Asia	China	M	96	26.9			1.32389	129621	119084122	200	344785	918	1196
010304	BWPR cohort	Oropharynx	Asia	China	F	91	18.9			1.92204	34087	56079727	200	578744	1645	6051
010305	BWPR cohort	Oropharynx	Asia	China	M	94	20.98	Control		1.56906	104019	111494589	200	356707	1071	1676
010305O1V1	BWPR cohort	Oropharynx	Asia	China	M	94	20.98	Disease	URTI	0.305267	38903	27621664	200	111045	710	735
010305O1V2	BWPR cohort	Oropharynx	Asia	China	M	94	20.98			0.145399	13557	6164100	200	30997	454	439
010305O1V3	BWPR cohort	Oropharynx	Asia	China	M	94	20.98			0.292421	42996	32880553	200	46210	764	824
010306	BWPR cohort	Oropharynx	Asia	China	F	93	27.2			1.27369	88533	107283058	200	390425	1211	2038
010307	BWPR cohort	Oropharynx	Asia	China	F	83	19.8			5.79326	125801	184771745	200	654118	1468	3377
010309	BWPR cohort	Oropharynx	Asia	China	M	83	26.12	Control		2.71588	167675	189564774	200	781210	1130	1870
010309O1V1	BWPR cohort	Oropharynx	Asia	China	M	83	26.12	Disease	URTI	1.77824	62451	61713356	200	837690	988	1610
010309O1V2	BWPR cohort	Oropharynx	Asia	China	M	83	26.12			0.405048	31223	20054825	201	228070	642	609
010309O1V3	BWPR cohort	Oropharynx	Asia	China	M	83	26.12			0.671589	33825	37857751	200	692975	1119	2032
010310	BWPR cohort	Oropharynx	Asia	China	F	81	26.2			1.46199	104654	103561399	200	233583	989	1532
010311	BWPR cohort	Oropharynx	Asia	China	F	88	32.76	Control		6.2115	111758	154551513	200	1095904	1382	3141
010311-01V2	BWPR cohort	Oropharynx	Asia	China	F	88	32.76			4.57907	130259	137832387	200	509328	1058	1590
010311-01V3	BWPR cohort	Oropharynx	Asia	China	F	88	32.76			1.33549	101464	84857844	200	258934	836	1002
010311-V1	BWPR cohort	Oropharynx	Asia	China	F	88	32.76	Disease	URTI	0.828729	51148	45072616	200	265780	881	1144
010313	BWPR cohort	Oropharynx	Asia	China	M	90	26.2			3.5092	65354	94606060	200	959067	1447	3356
010314	BWPR cohort	Oropharynx	Asia	China	F	91	26.2			9.06596	88392	156684136	200	898184	1772	7905
010316	BWPR cohort	Oropharynx	Asia	China	F	85	26.3			1.32427	81137	98700582	200	266700	1216	2555
010316O1V1	BWPR cohort	Oropharynx	Asia	China	F	85	26.3			0.228654	34828	23168590	200	21066	665	702
010316O1V2	BWPR cohort	Oropharynx	Asia	China	F	85	26.3			0.182184	16041	10460203	202	109789	652	577
010316O1V3	BWPR cohort	Oropharynx	Asia	China	F	85	26.3			0.390517	52592	40925677	200	75020	778	868
010318	BWPR cohort	Oropharynx	Asia	China	F	72	24.9			12.1181	146842	216501482	200	792674	1474	4352
010319	BWPR cohort	Oropharynx	Asia	China	F	95	24.04			3.60551	65133	94051919	200	684568	1443	3219
010321	BWPR cohort	Oropharynx	Asia	China	M	87	22.4			8.85721	257397	306979781	200	368473	1192	2322
010330	BWPR cohort	Oropharynx	Asia	China	F	82	27.73			5.93582	130136	187806405	200	711681	1443	4722
010330O1V2	BWPR cohort	Oropharynx	Asia	China	F	82	27.73			4.20609	85160	100274669	200	655122	1177.5	2387
010330O1V3	BWPR cohort	Oropharynx	Asia	China	F	82	27.73			0.314254	39243	31355485	200	34029	799	963
010331	BWPR cohort	Oropharynx	Asia	China	M	85	23.4	Control		9.65082	59471	131178758	200	1149165	2205	15176
010331-01V1	BWPR cohort	Oropharynx	Asia	China	M	85	23.4	Disease	URTI	7.88173	89050	132545528	200	473801	1488	3843
010331-01V2	BWPR cohort	Oropharynx	Asia	China	M	85	23.4			5.21591	56579	93578564	200	701041	1653	5529
010331-01V4	BWPR cohort	Oropharynx	Asia	China	M	85	23.4			1.53067	47123	52914753	200	698643	1122	1971
010332	BWPR cohort	Oropharynx	Asia	China	M	90	21.5			1.92781	125597	117137264	200	368797	932	1195
010333	BWPR cohort	Oropharynx	Asia	China	M	80	22.7			5.96536	182757	206617641	200	719241	1130	1943
010334	BWPR cohort	Oropharynx	Asia	China	M	88	27.51			0.0438303	4063	3338186	200	15719	821	1047
010335	BWPR cohort	Oropharynx	Asia	China	F	92	29.02	Control		11.2104	168793	265615944	200	419174	1573	3819
010335O1V1	BWPR cohort	Oropharynx	Asia	China	F	92	29.02	Disease	URTI	12.8162	61235	94211675	200	534904	1538.5	4065
010335O1V2	BWPR cohort	Oropharynx	Asia	China	F	92	29.02			5.74602	63043	67993066	200	486878	1078.5	1981
010335O1V3	BWPR cohort	Oropharynx	Asia	China	F	92	29.02			11.7156	81719	87858382	200	467854	1075.1	1854
010336	BWPR cohort	Oropharynx	Asia	China	M	85	26.5			0.678954	56734	46901438	200	209078	826	1008
010339	BWPR cohort	Oropharynx	Asia	China	M	100	21			3.38759	108549	122812229	200	465872	1131	1835
010402	BWPR cohort	Oropharynx	Asia	China	M	91	23.43			10.2435	187549	253175046	200	742064	1349	2848
010403	BWPR cohort	Oropharynx	Asia	China	M	89	25			1.81513	126409	130395804	200	312122	1031	1559
010404	BWPR cohort	Oropharynx	Asia	China	F	90	27.5			3.07585	101619	130431299	200	406332	1283	2529
010405	BWPR cohort	Oropharynx	Asia	China	F	93	28.5			8.67583	145028	178432398	200	484916	1230	2465
010406	BWPR cohort	Oropharynx	Asia	China	F	72	18.1			4.84741	151957	176554865	200	700490	1161	2248
010407	BWPR cohort	Oropharynx	Asia	China	M	84	23.1			4.67321	196011	214272412	200	241973	1093	1775
010408	BWPR cohort	Oropharynx	Asia	China	F	78	19.3			4.29566	170252	192648159	200	667505	1131	1984
010409	BWPR cohort	Oropharynx	Asia	China	M	77	25			4.84371	175974	212532957	200	353572	1207	2403
010410	BWPR cohort	Oropharynx	Asia	China	F	73	23			13.0434	205092	261556613	200	587635	1275	3381
010411	BWPR cohort	Oropharynx	Asia	China	F	66	25.4			15.1333	299837	351178603	200	616425	1171	2096
010411O1V1	BWPR cohort	Oropharynx	Asia	China	F	66	25.4			0.260675	40113	22251614	200	43495	554	534
010411O1V2	BWPR cohort	Oropharynx	Asia	China	F	66	25.4			0.724566	91312	61171012	200	91299	669	682
010411O1V3	BWPR cohort	Oropharynx	Asia	China	F	66	25.4			0.357212	57028	36193277	200	56124	634	636
010412	BWPR cohort	Oropharynx	Asia	China	F	80	22.4			11.015	124573	188883831	200	694825	1516	4210
010413	BWPR cohort	Oropharynx	Asia	China	F	76	25.8			3.635	126052	139332064	200	1074837	1105	1965
010413O1V3	BWPR cohort	Oropharynx	Asia	China	F	76	25.8			1.12248	67861	55232282	200	172601	813.9	986
010413O2V2	BWPR cohort	Oropharynx	Asia	China	F	76	25.8			2.66761	44939	63058021	200	619879	1403.2	4077
010414	BWPR cohort	Oropharynx	Asia	China	M	78	27.4			6.61754	107045	159157142	200	487378	1486	3677
010414O1V3	BWPR cohort	Oropharynx	Asia	China	M	78	27.4			3.72192	93318	122968498	200	592448	1317.7	3571
010415	BWPR cohort	Oropharynx	Asia	China	F	84	25.3			6.06104	118772	166616817	200	487067	1402	3292
010415O1V2	BWPR cohort	Oropharynx	Asia	China	F	84	25.3			2.07269	78216	92095436	200	683875	1177.5	2528
010416	BWPR cohort	Oropharynx	Asia	China	M	88	26	Control		12.5641	133822	200212846	200	976107	1496	4121
010416-01V2	BWPR cohort	Oropharynx	Asia	China	M	88	26			3.64247	144551	146553658	200	459499	1013	1975
010416-V1	BWPR cohort	Oropharynx	Asia	China	M	88	26	Disease	URTI	9.59568	96897	145307799	200	976340	1499	4478
010416-V3	BWPR cohort	Oropharynx	Asia	China	M	88	26			2.10986	78300	101598420	200	313850	1297	3077
010419O0B0	BWPR cohort	Oropharynx	Asia	China	F	85	23.5			1.59959	39994	49670514	200	841973	1241.9	2519
010420	BWPR cohort	Oropharynx	Asia	China	F	81	26.2	Control		4.34587	138925	162794842	200	708180	1171	2335
010420-01V3	BWPR cohort	Oropharynx	Asia	China	F	81	26.2			0.286701	39769	24407548	200	44898	613	607
010420-02V2	BWPR cohort	Oropharynx	Asia	China	F	81	26.2			2.81224	91966	102154624	200	393274	1110	1947
010420O1V2	BWPR cohort	Oropharynx	Asia	China	F	81	26.2			2.34816	82511	85696429	200	383567	1038.6	1731
010420O1V3	BWPR cohort	Oropharynx	Asia	China	F	81	26.2			0.561212	72356	55997160	200	153326	773.9	860
010420-V1	BWPR cohort	Oropharynx	Asia	China	F	81	26.2	Disease	URTI	2.17	170941	177001041	200	474287	1035	1548
010421	BWPR cohort	Oropharynx	Asia	China	F	79	18.2			1.12863	126047	116047753	200	275333	920	1237
010421O1V1	BWPR cohort	Oropharynx	Asia	China	F	79	18.2			0.173137	17807	13828701	201	96625	776	875
010421O1V2	BWPR cohort	Oropharynx	Asia	China	F	79	18.2			0.702564	50719	48027677	200	477116	946	1533
010421O1V3	BWPR cohort	Oropharynx	Asia	China	F	79	18.2			0.273438	40100	28766402	200	106273	717	765
010422	BWPR cohort	Oropharynx	Asia	China	F	71	18.3	Control		5.51435	155814	167485758	200	282358	1074	1716
010422-01V1	BWPR cohort	Oropharynx	Asia	China	F	71	18.3	Disease	URTI	1.67241	107984	108232347	200	462612	1002	1486
010422-01V2	BWPR cohort	Oropharynx	Asia	China	F	71	18.3			0.649494	62982	55694843	200	474838	884	1075
010422-01V3	BWPR cohort	Oropharynx	Asia	China	F	71	18.3			0.52145	47398	34659139	200	609831	731	758
010423	BWPR cohort	Oropharynx	Asia	China	M	88	23.9			3.66211	71812	115375794	200	583874	1606	3819
010424	BWPR cohort	Oropharynx	Asia	China	F	84	25.8	Control		2.36433	106729	123024778	200	418480	1152	2059
010424O1V1	BWPR cohort	Oropharynx	Asia	China	F	84	25.8	Disease	URTI	2.04043	75237	71370240	200	353729	948.6	1300
010424O1V2	BWPR cohort	Oropharynx	Asia	China	F	84	25.8			1.57539	103694	97182103	200	173559	937.2	1276
010424O1V3	BWPR cohort	Oropharynx	Asia	China	F	84	25.8			3.2449	127087	126443293	200	454841	994.9	1498
010425	BWPR cohort	Oropharynx	Asia	China	M	88	22.3			0.61793	46137	55378889	200	247287	1200	2080
010425O1V1	BWPR cohort	Oropharynx	Asia	China	M	88	22.3			0.211675	30689	19675474	200	43251	641	654
010425O1V3	BWPR cohort	Oropharynx	Asia	China	M	88	22.3			0.0954746	6846	5202817	200	96896	759	840
010426	BWPR cohort	Oropharynx	Asia	China	M	88	20.83			1.28314	46877	52328993	200	356941	1116	2146
010427-00BO	BWPR cohort	Oropharynx	Asia	China	F	80	20.5	Control		15.5635	180103	240316725	200	563264	1334	2807
010427O1V1	BWPR cohort	Oropharynx	Asia	China	F	80	20.5	Disease	URTI	0.342153	46186	32906358	200	116372	712	758
010427O1V2	BWPR cohort	Oropharynx	Asia	China	F	80	20.5			0.212278	22862	18175969	200	44825	795	883
010427O1V3	BWPR cohort	Oropharynx	Asia	China	F	80	20.5			1.12485	94432	85565046	200	200928	906	1215
010429	BWPR cohort	Oropharynx	Asia	China	F	88	30.5	Control		16.2757	148230	215517324	200	487005	1453	3899
010429O1V1	BWPR cohort	Oropharynx	Asia	China	F	88	30.5	Disease	URTI	3.16203	129042	121885035	200	414949	944.5	1291
010429O1V2	BWPR cohort	Oropharynx	Asia	China	F	88	30.5			4.63889	121511	145849734	200	399008	1200.3	2538
010429O1V3	BWPR cohort	Oropharynx	Asia	China	F	88	30.5			5.90201	112291	124498349	200	411876	1108.7	1805
010432	BWPR cohort	Oropharynx	Asia	China	F	77	25.6			3.02159	94820	126710146	200	586263	1336	3140
010433	BWPR cohort	Oropharynx	Asia	China	F	78	20.4			3.98343	151616	165395613	200	327223	1090	1813
010434-BOBO	BWPR cohort	Oropharynx	Asia	China	F	82	23.7			6.83726	201209	225044325	200	463921	1118	1926
010434O2V2	BWPR cohort	Oropharynx	Asia	China	F	82	23.7			1.34611	86976	78886431	200	908357	907	1175
010434O2V3	BWPR cohort	Oropharynx	Asia	China	F	82	23.7			0.632767	63494	60632627	200	300801	954.9	1270
010436	BWPR cohort	Oropharynx	Asia	China	F	86	23.6			11.2195	148868	184761783	200	592263	1241	2329
010437	BWPR cohort	Oropharynx	Asia	China	F	85	21.8	Control		1.09955	73531	75779904	200	276307	1030	1575
010437-01V1	BWPR cohort	Oropharynx	Asia	China	F	85	21.8	Disease	URTI	0.401248	31096	29335349	200	118478	943	1397
010437-01V3	BWPR cohort	Oropharynx	Asia	China	F	85	21.8			0.443241	70581	43111969	200	48135	610	594
010437-V2	BWPR cohort	Oropharynx	Asia	China	F	85	21.8			0.387058	37496	30265312	200	346567	807	910
010438	BWPR cohort	Oropharynx	Asia	China	F	93	22.71			10.6956	116262	169991746	200	1044426	1462	3634
010439	BWPR cohort	Oropharynx	Asia	China	F	64	22.3	Control		6.50333	164344	219523316	200	376068	1335	3115
010439-01V3	BWPR cohort	Oropharynx	Asia	China	F	64	22.3			1.4776	131185	116621938	200	230877	888	1166
010439O2V1	BWPR cohort	Oropharynx	Asia	China	F	64	22.3	Disease	URTI	3.41548	124574	144318553	200	496919	1158	2225
010439O2V2	BWPR cohort	Oropharynx	Asia	China	F	64	22.3			1.74295	79147	90582748	200	398062	1144	2207
010439O2V3	BWPR cohort	Oropharynx	Asia	China	F	64	22.3			3.91552	152762	169509336	200	460897	1109	2011
010439-V1	BWPR cohort	Oropharynx	Asia	China	F	64	22.3	Disease	URTI	2.24897	106742	111340397	200	279904	1043	1710
010440	BWPR cohort	Oropharynx	Asia	China	M	77	26.6			6.7473	189973	200676622	200	358614	1056	1760
010441	BWPR cohort	Oropharynx	Asia	China	F	79	22.4			8.82486	171379	206531986	200	493966	1205	2329
010442	BWPR cohort	Oropharynx	Asia	China	M	81	26.5	Control		8.42585	120334	200519633	200	526443	1666	5326
010442O1V1	BWPR cohort	Oropharynx	Asia	China	M	81	26.5	Disease	URTI	2.37642	106218	138727997	200	613363	1306	2575
010442O1V2	BWPR cohort	Oropharynx	Asia	China	M	81	26.5			0.341949	33080	27589733	200	371115	834	968
010442O1V3	BWPR cohort	Oropharynx	Asia	China	M	81	26.5			1.24883	107239	94408767	200	313728	880	1110
010443	BWPR cohort	Oropharynx	Asia	China	M	86	23.8			8.80639	170495	224812303	200	645513	1318	3156
010444	BWPR cohort	Oropharynx	Asia	China	F	81	22.1			1.96435	146174	150964296	200	416271	1032	1647
010445	BWPR cohort	Oropharynx	Asia	China	F	76	23.7	Control		7.9662	211451	252119080	200	687286	1192	2330
010445O1V1	BWPR cohort	Oropharynx	Asia	China	F	76	23.7	Disease	URTI	1.07782	93678	82586809	200	274175	881.6	1093
010445O1V2	BWPR cohort	Oropharynx	Asia	China	F	76	23.7			1.78458	107668	102580899	200	156918	952.8	1266
010445O1V3	BWPR cohort	Oropharynx	Asia	China	F	76	23.7			1.89563	122298	121064409	200	521210	989.9	1363
010446-00BO	BWPR cohort	Oropharynx	Asia	China	M	77	23.7			0.636819	54030	52802194	200	356446	977	1347
010446O1V1	BWPR cohort	Oropharynx	Asia	China	M	77	23.7			0.271745	34356	29107676	200	63365	847.2	1031
010446O1V2	BWPR cohort	Oropharynx	Asia	China	M	77	23.7			0.804225	55404	58915424	200	480680	1063.4	1671
010446O1V3	BWPR cohort	Oropharynx	Asia	China	M	77	23.7			0.313454	35002	30562853	200	202536	873.2	1117
010447-00BO	BWPR cohort	Oropharynx	Asia	China	F	74	20.9			3.69102	114239	146032278	200	599791	1278	3027
010448	BWPR cohort	Oropharynx	Asia	China	F	93	19.5			10.6335	145777	226451991	200	629671	1553	4389
010450	BWPR cohort	Oropharynx	Asia	China	F	84	25.8			10.2477	209595	281616578	200	545505	1343	2967
010451	BWPR cohort	Oropharynx	Asia	China	M	80	25.4	Control		1.79321	95413	103004771	200	331986	1079	1791
010451O1V1	BWPR cohort	Oropharynx	Asia	China	M	80	25.4	Disease	URTI	0.308993	30601	14437174	201	43387	471	449
010451O1V2	BWPR cohort	Oropharynx	Asia	China	M	80	25.4			0.446351	55350	47679059	200	260335	861	1083
010451O1V3	BWPR cohort	Oropharynx	Asia	China	M	80	25.4			1.02283	94942	82754641	200	221061	871	1052
010452	BWPR cohort	Oropharynx	Asia	China	F	79	21.9			6.86712	157084	185765897	200	101283	1182	1952
010453	BWPR cohort	Oropharynx	Asia	China	M	80	28.77			6.92218	213438	240397261	200	255293	1126	1886
010454	BWPR cohort	Oropharynx	Asia	China	F	92	20.4	Control		3.39658	133402	149456692	200	695149	1120	1863
010454-01V1	BWPR cohort	Oropharynx	Asia	China	F	92	20.4	Disease	URTI	10.0551	143429	219732521	200	710207	1531	4211
010454-01V2	BWPR cohort	Oropharynx	Asia	China	F	92	20.4			0.899096	81676	72994308	200	416216	893	1124
010454-01V3	BWPR cohort	Oropharynx	Asia	China	F	92	20.4			0.37045	57578	39752334	200	62213	690	724
010455	BWPR cohort	Oropharynx	Asia	China	F	88	17.2			9.00428	149258	195959616	200	612456	1312	2787
010456O1V1	BWPR cohort	Oropharynx	Asia	China	F	77	23.2	Disease	URTI	0.546529	45762	41504788	200	245508	906	1191
010456O1V2	BWPR cohort	Oropharynx	Asia	China	F	77	23.2			0.626909	56911	45333572	200	365894	796	884
010456O1V3	BWPR cohort	Oropharynx	Asia	China	F	77	23.2			1.89402	172073	151454975	200	430085	880	1086
010457	BWPR cohort	Oropharynx	Asia	China	M	76	23.8			0.81902	76865	64216344	200	178838	835	981
010457-01V2	BWPR cohort	Oropharynx	Asia	China	M	76	23.8			6.85041	121928	186489665	200	371689	1529	3951
010457-01V3	BWPR cohort	Oropharynx	Asia	China	M	76	23.8			0.328847	44740	38018683	200	152919	849	1058
010457O2V1	BWPR cohort	Oropharynx	Asia	China	M	76	23.8			0.0716392	9923	4852410	200	42791	489	476
010457O2V2	BWPR cohort	Oropharynx	Asia	China	M	76	23.8			0.0894026	6650	5477899	200	80988	823	938
010457O2V3	BWPR cohort	Oropharynx	Asia	China	M	76	23.8			0.257516	34714	19333417	202	55796	556	538
010457-V1	BWPR cohort	Oropharynx	Asia	China	M	76	23.8			0.185265	28719	16123022	203	21609	561	550
010458	BWPR cohort	Oropharynx	Asia	China	F	83	23.7			6.57994	148204	197081068	200	281728	1329	2906
010459O0B0	BWPR cohort	Oropharynx	Asia	China	M	73	23.9			0.191199	23072	17743829	200	137554	769.1	847
010462O0B0	BWPR cohort	Oropharynx	Asia	China	F	90	20.9			1.86339	77449	102636189	200	762626	1325.2	2614
010465	BWPR cohort	Oropharynx	Asia	China	F	87	25.1			10.4886	97199	155996853	200	649062	1604	5460
010467	BWPR cohort	Oropharynx	Asia	China	F	87	23.8			3.82141	128095	143293001	200	437999	1118	1868
010467O1V2	BWPR cohort	Oropharynx	Asia	China	F	87	23.8			2.19206	70276	77592442	200	297003	1104.1	1880
010467O1V3	BWPR cohort	Oropharynx	Asia	China	F	87	23.8			5.73469	380844	255364303	200	511320	670.5	659
010469-00BO	BWPR cohort	Oropharynx	Asia	China	F	84	18.7			4.54589	186275	220998597	200	672032	1186	2208
010470	BWPR cohort	Oropharynx	Asia	China	M	85	21.6			2.84065	165662	172434629	200	488622	1040	1655
010470O1V2	BWPR cohort	Oropharynx	Asia	China	M	85	21.6			4.74106	106965	101982769	200	206216	953	1444
010470O1V3	BWPR cohort	Oropharynx	Asia	China	M	85	21.6			5.32935	136020	162096011	200	605058	1191.7	2336
010472-00BO	BWPR cohort	Oropharynx	Asia	China	F	61	19.8			10.6737	280970	302030309	200	426164	1074	1805
010473-00BO	BWPR cohort	Oropharynx	Asia	China	M	58	20.2			0.64641	91089	59078006	200	62223	648	649
010473O1V1	BWPR cohort	Oropharynx	Asia	China	M	58	20.2			0.260614	26689	22074353	200	425294	827	956
010473O1V2	BWPR cohort	Oropharynx	Asia	China	M	58	20.2			0.342416	42870	33317697	200	242096	777	891
010473O1V3	BWPR cohort	Oropharynx	Asia	China	M	58	20.2			4.59385	123643	139501374	200	463394	1128	2181
010474-00BO	BWPR cohort	Oropharynx	Asia	China	M	80	24.7	Control		14.8482	182481	245963792	200	476711	1347	3152
010474O1V1	BWPR cohort	Oropharynx	Asia	China	M	80	24.7	Disease	URTI	0.829292	108436	89151333	200	354246	822	992
010474O1V2	BWPR cohort	Oropharynx	Asia	China	M	80	24.7			1.92699	134710	122477325	200	389376	909	1212
010474O1V3	BWPR cohort	Oropharynx	Asia	China	M	80	24.7			0.408653	63536	40724972	200	122490	640	663
010476-00BO	BWPR cohort	Oropharynx	Asia	China	M	85	19.8			12.0336	161917	222514330	200	467599	1374	3086
010477-00BO	BWPR cohort	Oropharynx	Asia	China	M	82	24.7			12.0601	213059	250477341	200	450777	1175	2106
010477O1V2	BWPR cohort	Oropharynx	Asia	China	M	82	24.7			0.365119	58270	43116610	200	42732	739.9	816
010477O1V3	BWPR cohort	Oropharynx	Asia	China	M	82	24.7			0.752372	107778	78196949	200	89876	725.5	804
010479-00BO	BWPR cohort	Oropharynx	Asia	China	M	80	23.9			2.19754	128229	141220201	200	284241	1101	1737
010479O1V1	BWPR cohort	Oropharynx	Asia	China	M	80	23.9			0.120113	16656	8944561	200	50499	537	519
010479O1V2	BWPR cohort	Oropharynx	Asia	China	M	80	23.9			0.123873	9396	6953088	201	35807	740	856
010479O1V3	BWPR cohort	Oropharynx	Asia	China	M	80	23.9			0.567993	75237	58765761	200	184857	781	875
010480-00BO	BWPR cohort	Oropharynx	Asia	China	F	79	21.7			0.864822	113025	79321405	200	151272	701	741
010481-00BO	BWPR cohort	Oropharynx	Asia	China	F	80	23.7			5.01212	208870	216083328	200	530539	1034	1565
010482-00BO	BWPR cohort	Oropharynx	Asia	China	M	87	25.2			12.2436	160004	194405461	200	327311	1215	2284
010483O0B0	BWPR cohort	Oropharynx	Asia	China	F	73	28.7			8.41673	125873	189766481	200	613616	1507.6	4723
010484	BWPR cohort	Oropharynx	Asia	China	M	75	20.2			7.05593	230239	264334747	200	348446	1148	2049
010484O0B0	BWPR cohort	Oropharynx	Asia	China	F	87	19.8			0.78215	77553	70640816	200	231677	910.9	1184
010485-00BO	BWPR cohort	Oropharynx	Asia	China	F	88	19.7			1.0828	80360	75441916	200	310083	938	1337
010486O0B0	BWPR cohort	Oropharynx	Asia	China	F	79	22.3			2.39867	96309	121742286	200	756700	1264.1	3078
010489	BWPR cohort	Oropharynx	Asia	China	F	75	22.4			4.13354	142335	149379663	200	607332	1049	1650
010489O1V2	BWPR cohort	Oropharynx	Asia	China	F	75	22.4			0.424029	33255	38099334	200	293143	1145.7	1975
010489O1V3	BWPR cohort	Oropharynx	Asia	China	F	75	22.4			0.692373	64416	56202935	200	78884	872.5	1080
010490-00BO	BWPR cohort	Oropharynx	Asia	China	F	78	21.1			11.5792	144953	226116595	200	589855	1559	4474
010491-00BO	BWPR cohort	Oropharynx	Asia	China	F	78	22.6	Control		15.0271	247706	319402353	200	623964	1289	2539
010491O1V2	BWPR cohort	Oropharynx	Asia	China	F	78	22.6			2.61664	127559	130657819	200	275502	1024.3	1589
010491O1V3	BWPR cohort	Oropharynx	Asia	China	F	78	22.6			0.526198	46742	42982518	200	667781	919.6	1224
010491O2V1	BWPR cohort	Oropharynx	Asia	China	F	78	22.6	Disease	URTI	1.59969	111966	106960378	200	210626	955.3	1375
010491O2V2	BWPR cohort	Oropharynx	Asia	China	F	78	22.6			7.65496	225959	235357413	200	535172	1041.6	1855
010491O2V3	BWPR cohort	Oropharynx	Asia	China	F	78	22.6			1.49836	128954	110556703	200	345612	857.3	1041
010492-00BO	BWPR cohort	Oropharynx	Asia	China	F	72	20.7			1.52969	89435	75059156	200	304474	839	983
010497-00BO	BWPR cohort	Oropharynx	Asia	China	M	88	26.5			0.509663	62642	53593122	200	156405	855	1027
010498	BWPR cohort	Oropharynx	Asia	China	F	81	20.2			0.531216	33734	36179130	200	309824	1072	2002
010500O1V1	BWPR cohort	Oropharynx	Asia	China	F	81	28.3	Disease	URTI	1.63441	91310	102372826	200	614515	1121	1870
010500O1V2	BWPR cohort	Oropharynx	Asia	China	F	81	28.3			0.424531	37392	32945904	200	636562	881	1067
010500O1V3	BWPR cohort	Oropharynx	Asia	China	F	81	28.3			0.325985	58761	36533415	200	57524	621	640
010501	BWPR cohort	Oropharynx	Asia	China	M	90	23.8			2.67524	94592	107156530	200	428812	1132	1924
010502	BWPR cohort	Oropharynx	Asia	China	F	89	19.3			1.28406	119262	117446080	200	512687	984	1336
010503-00BO	BWPR cohort	Oropharynx	Asia	China	M	89	25.43	Control		10.3223	178515	248445730	200	469263	1391	3486
010503O1V1	BWPR cohort	Oropharynx	Asia	China	M	89	25.43	Disease	URTI	0.58026	64440	62701033	200	286349	973	1428
010503O1V2	BWPR cohort	Oropharynx	Asia	China	M	89	25.43			0.0295933	2608	1490365	200	7743	571	597
010503O1V3	BWPR cohort	Oropharynx	Asia	China	M	89	25.43			0.112952	12802	6197934	200	43174	484	464
010504-00BO	BWPR cohort	Oropharynx	Asia	China	M	77	19.6			5.23159	160260	214519650	200	687326	1338	2965
010504O1V2	BWPR cohort	Oropharynx	Asia	China	M	77	19.6			0.696601	61123	49845174	200	328735	815.5	919
010504O1V3	BWPR cohort	Oropharynx	Asia	China	M	77	19.6			1.93672	123716	129898950	200	332356	1050	1588
010506-00BO	BWPR cohort	Oropharynx	Asia	China	F	68	21.2	Control		8.54828	184348	236577235	200	630181	1283	3078
010506O2V1	BWPR cohort	Oropharynx	Asia	China	F	68	21.2	Disease	URTI	1.08276	140778	84371793	200	137039	599	583
010506O2V2	BWPR cohort	Oropharynx	Asia	China	F	68	21.2			3.75906	82758	109313012	200	914752	1320	2702
010506O2V3	BWPR cohort	Oropharynx	Asia	China	F	68	21.2			0.768193	98437	78113776	200	383556	793	912
010506O3V2	BWPR cohort	Oropharynx	Asia	China	F	68	21.2			1.48281	84428	98695883	200	288582	1169	1978
010506O3V3	BWPR cohort	Oropharynx	Asia	China	F	68	21.2			0.585557	49646	52236518	200	382148	1052.2	1694
010507	BWPR cohort	Oropharynx	Asia	China	M	79	27.1			0.317049	43026	35925608	200	80778	834	961
010510O0B0	BWPR cohort	Oropharynx	Asia	China	F	72	27.5			1.51847	68278	74775652	200	244466	1095.2	1976
010514	BWPR cohort	Oropharynx	Asia	China	F	77	22.29			2.05203	117960	136276730	200	374511	1155	2056
010515-00BO	BWPR cohort	Oropharynx	Asia	China	M	89	21.8			1.75288	73063	77213601	200	300035	1056	1718
010516-00BO	BWPR cohort	Oropharynx	Asia	China	F	79	25.6			4.06832	169071	198810829	200	441484	1175	2223
010516O1V2	BWPR cohort	Oropharynx	Asia	China	F	79	25.6			0.782533	40074	27852738	200	39450	695	740
010516O1V3	BWPR cohort	Oropharynx	Asia	China	F	79	25.6			5.68064	319079	195279352	200	667780	612	569
010517-00BO	BWPR cohort	Oropharynx	Asia	China	F	85	18.5	Control		3.41251	164790	162227929	200	309331	984	1375
010517O1V1	BWPR cohort	Oropharynx	Asia	China	F	85	18.5	Disease	URTI	0.387406	40662	35703869	200	193117	878.1	1111
010517O1V2	BWPR cohort	Oropharynx	Asia	China	F	85	18.5			0.510634	22293	22563975	200	376503	1012.2	1505
010517O1V3	BWPR cohort	Oropharynx	Asia	China	F	85	18.5			0.472947	54457	44962061	200	106842	825.6	959
010518-00BO	BWPR cohort	Oropharynx	Asia	China	M	86	23.6			0.508035	80706	59570871	200	60311	738	822
010519O0B0	BWPR cohort	Oropharynx	Asia	China	F	84	22.1			11.1668	131808	199484142	200	596334	1513.4	5180
010520O0B0	BWPR cohort	Oropharynx	Asia	China	M	91	21.2			7.19319	127827	190671385	200	475311	1491.6	4132
010521	BWPR cohort	Oropharynx	Asia	China	F	74	19.3			8.31097	180851	187579096	200	470493	1037	1607
010522-00BO	BWPR cohort	Oropharynx	Asia	China	M	71	24.8	Control		8.0504	272829	282822845	200	752852	1036	1678
010522-V1	BWPR cohort	Oropharynx	Asia	China	M	71	24.8	Disease	URTI	0.917766	120837	91581800	200	266370	757	863
010522-V3	BWPR cohort	Oropharynx	Asia	China	M	71	24.8			0.315187	52227	35556143	200	36297	680	724
010523-00BO	BWPR cohort	Oropharynx	Asia	China	F	76	21.2			8.92897	117673	158179002	200	352221	1344	3397
010524-00BO	BWPR cohort	Oropharynx	Asia	China	F	91	22.9			7.45038	150940	191943297	200	702649	1271	3215
010527-00BO	BWPR cohort	Oropharynx	Asia	China	F	72	23.6			10.0086	168804	214123386	200	523103	1268	2693
010532-00BO	BWPR cohort	Oropharynx	Asia	China	M	78	22.2			1.88491	136553	118811185	200	591069	870	1103
010533O0B0	BWPR cohort	Oropharynx	Asia	China	F	71	21.3			10.1959	257717	335197741	200	490769	1300.6	3162
010534-00BO	BWPR cohort	Oropharynx	Asia	China	F	78	32.17			3.28311	145034	177615249	200	542339	1224	2420
010535O0B0	BWPR cohort	Oropharynx	Asia	China	F	77	23.9			3.96529	125893	146555700	200	340941	1164.1	2117
010536-00BO	BWPR cohort	Oropharynx	Asia	China	F	76	18.2			8.50055	64553	77136253	200	206735	1194	2231
010537-00BO	BWPR cohort	Oropharynx	Asia	China	M	88	21.4			9.41986	237523	278269050	200	477930	1171	1978
010538O0B0	BWPR cohort	Oropharynx	Asia	China	M	91	20.7			1.93127	56736	79604208	200	666389	1403	2928
010539-00BO	BWPR cohort	Oropharynx	Asia	China	F	91	22.3			8.8547	102471	159138827	200	1056729	1553	4810
010541-00BO	BWPR cohort	Oropharynx	Asia	China	F	77	21.1			10.6033	132216	212766566	200	572881	1609	5923
010542O0B0	BWPR cohort	Oropharynx	Asia	China	F	79	27.2			0.716895	43322	51046558	200	189018	1178.3	2305
010543	BWPR cohort	Oropharynx	Asia	China	M	81	20.6			0.700763	100404	81133166	200	125293	808	958
010545-00BO	BWPR cohort	Oropharynx	Asia	China	F	70	19.2			1.96268	76267	97707340	200	937215	1281	2997
010546-00BO	BWPR cohort	Oropharynx	Asia	China	M	71	21.8			2.41667	135598	143904136	200	422570	1061	1689
010547-00BO	BWPR cohort	Oropharynx	Asia	China	M	87	21.1			0.984051	50023	52483846	200	428706	1049	1814
010548	BWPR cohort	Oropharynx	Asia	China	M	82	30.5	Control		11.2328	113574	196737175	200	328650	1732	5109
010548O1V1	BWPR cohort	Oropharynx	Asia	China	M	82	30.5	Disease	URTI	0.323198	32201	23990328	200	272873	745	808
010548O1V2	BWPR cohort	Oropharynx	Asia	China	M	82	30.5			1.51811	84902	98517065	200	487882	1160	1820
010548O1V3	BWPR cohort	Oropharynx	Asia	China	M	82	30.5			0.839369	86509	56735486	200	471487	655	686
010548O2V1	BWPR cohort	Oropharynx	Asia	China	M	82	30.5	Disease	URTI	0.679457	84543	76476009	200	272871	904	1181
010548O2V2	BWPR cohort	Oropharynx	Asia	China	M	82	30.5			0.223006	28143	17753496	200	288411	630	619
010548O2V3	BWPR cohort	Oropharynx	Asia	China	M	82	30.5			0.0746484	7578	5140114	200	25579	678	714
010552O0B0	BWPR cohort	Oropharynx	Asia	China	F	88	19.6	Control		8.50415	151244	212368862	200	821722	1404	4076
010552O1V1	BWPR cohort	Oropharynx	Asia	China	F	88	19.6	Disease	URTI	0.3358	41735	33272533	200	72571	797	921
010552O1V2	BWPR cohort	Oropharynx	Asia	China	F	88	19.6			0.590194	57081	49509851	200	184719	867	1000
010552O1V3	BWPR cohort	Oropharynx	Asia	China	F	88	19.6			0.753244	59140	49228590	200	361089	832	964
010554O0B0	BWPR cohort	Oropharynx	Asia	China	F	89	22.52			0.235388	26568	23971555	200	219434	902.3	1134
010555O0B0	BWPR cohort	Oropharynx	Asia	China	M	89	27.2			1.07648	67725	68217791	200	529979	1007.3	1525
010557O0B0	BWPR cohort	Oropharynx	Asia	China	M	92	26.6			7.51155	173602	226623963	200	586839	1305.4	3288
010558O0B0	BWPR cohort	Oropharynx	Asia	China	M	92	19.29	Control		4.47886	80378	138904352	200	1242568	1728.1	4764
010558O3V1	BWPR cohort	Oropharynx	Asia	China	M	92	19.29	Disease	URTI	0.480614	38855	36961039	200	190989	951.3	1193
010558O3V2	BWPR cohort	Oropharynx	Asia	China	M	92	19.29			0.132161	15771	12810352	201	125992	812	951
010558O3V3	BWPR cohort	Oropharynx	Asia	China	M	92	19.29			1.54204	60629	72786953	200	380808	1200.5	2313
010559O0B0	BWPR cohort	Oropharynx	Asia	China	M	84	23.8			0.388027	41136	40737377	200	75308	990	1425
010559O1V1	BWPR cohort	Oropharynx	Asia	China	M	84	23.8			0.21928	33647	21844656	200	43272	649	673
010559O1V2	BWPR cohort	Oropharynx	Asia	China	M	84	23.8			0.259835	40889	24297463	200	42678	594	598
010559O1V3	BWPR cohort	Oropharynx	Asia	China	M	84	23.8			1.15972	58399	49973000	200	657463	855	980
010562O0B0	BWPR cohort	Oropharynx	Asia	China	F	90	28.4			4.04746	183392	176631399	200	498248	963.1	1374
010563O0B0	BWPR cohort	Oropharynx	Asia	China	F	77	25.9			3.31027	166853	186066152	200	525469	1115.2	1876
010565O0B0	BWPR cohort	Oropharynx	Asia	China	F	70	19.3			0.595975	74347	64679508	200	318748	870	1068
010566O0B0	BWPR cohort	Oropharynx	Asia	China	F	78	18			2.56042	76996	110420827	200	561057	1434.1	3440
010567O0B0	BWPR cohort	Oropharynx	Asia	China	M	85	23.2	Control		1.32283	83197	93251050	200	252357	1120	1872
010567O1V1	BWPR cohort	Oropharynx	Asia	China	M	85	23.2	Disease	URTI	0.965714	63181	67940196	200	252357	1075	1638
010567O1V2	BWPR cohort	Oropharynx	Asia	China	M	85	23.2			0.577732	67882	54680448	200	92771	805	942
010567O1V3	BWPR cohort	Oropharynx	Asia	China	M	85	23.2			0.485704	61173	52700395	200	70691	861	1065
010568O0B0	BWPR cohort	Oropharynx	Asia	China	M	76	25.7			1.1855	120525	122535196	200	701562	1016.7	1536
010569O0B0	BWPR cohort	Oropharynx	Asia	China	F	76	24.7			6.87613	269307	277957871	200	581731	1032.1	1659
010570O0B0	BWPR cohort	Oropharynx	Asia	China	F	89	24.3			2.2463	146942	163104887	200	234589	1110	1798
010571O0B0	BWPR cohort	Oropharynx	Asia	China	M	78	22.7			1.47746	93955	91403315	200	503770	972.8	1454
010572O0B0	BWPR cohort	Oropharynx	Asia	China	M	75	25			1.90193	157079	145141823	200	271398	924	1223
010573O0B0	BWPR cohort	Oropharynx	Asia	China	F	94	25.25			3.74297	61704	105201252	200	971467	1704.9	8527
010574O0B0	BWPR cohort	Oropharynx	Asia	China	F	81	25.5			1.25584	72688	85726255	200	365762	1179.4	2129
010575O0B0	BWPR cohort	Oropharynx	Asia	China	M	83	23.2			0.896852	86625	85773587	200	194211	990.2	1383
010576O0B0	BWPR cohort	Oropharynx	Asia	China	F	74	19.5			0.734459	37086	35757123	200	217090	964.2	1428
010577O0B0	BWPR cohort	Oropharynx	Asia	China	F	78	20.2			1.25057	79177	81666027	200	564342	1031.4	1499
010578O0B0	BWPR cohort	Oropharynx	Asia	China	M	82	20.4			1.01967	109394	94038058	200	152647	859.6	1061
010579O0B0	BWPR cohort	Oropharynx	Asia	China	M	63	26.1			5.53717	298620	281578150	200	343354	942.9	1445
010580O0B0	BWPR cohort	Oropharynx	Asia	China	F	65	23.4			0.117092	13596	10883518	200	53268	800.5	1014
010581O0B0	BWPR cohort	Oropharynx	Asia	China	F	75	29.4			6.3061	155862	183901672	200	276906	1179.9	2500
010582O0B0	BWPR cohort	Oropharynx	Asia	China	M	92	27			1.85799	61324	77243011	200	374575	1259.6	2516
010583O0B0	BWPR cohort	Oropharynx	Asia	China	F	87	25			0.574465	47640	45027664	200	81265	945.2	1290
010584O0B0	BWPR cohort	Oropharynx	Asia	China	M	83	27			0.633384	70227	61142799	200	720789	870.6	1123
010585O0B0	BWPR cohort	Oropharynx	Asia	China	F	80	28.4			0.259223	29593	25811783	201	66671	872.2	1039
010587O0B0	BWPR cohort	Oropharynx	Asia	China	F	72	17.5			3.00054	108040	148203965	200	579653	1371.8	3146
010589O0B0	BWPR cohort	Oropharynx	Asia	China	F	87	19.8			3.67072	71252	100772327	200	730767	1414.3	3770
010590O0B0	BWPR cohort	Oropharynx	Asia	China	F	74	26.1			3.04265	180854	160990861	200	918800	890.2	1262
010593O0B0	BWPR cohort	Oropharynx	Asia	China	F	85	22.3			1.2041	63910	81053258	200	277203	1268.2	2933
010599O0B0	BWPR cohort	Oropharynx	Asia	China	F	77	24.7			5.34959	73490	122900918	200	479086	1672.3	6275
010600O0B0	BWPR cohort	Oropharynx	Asia	China	M	80	21.4			0.327642	41317	36630980	200	180901	886.6	1136
010601O0B0	BWPR cohort	Oropharynx	Asia	China	F	83	21.9			0.789406	55701	67848351	200	104940	1218.1	2404
010602O0B0	BWPR cohort	Oropharynx	Asia	China	M	77	17.6			0.975229	66579	82375770	200	485414	1237.3	2431
010604O0B0	BWPR cohort	Oropharynx	Asia	China	M	84	24.2			2.23144	200309	186958881	200	246661	933.4	1238
010609O0B0	BWPR cohort	Oropharynx	Asia	China	M	77	21.1			9.81279	267906	296827122	200	498511	1108	1979
010610O0B0	BWPR cohort	Oropharynx	Asia	China	M	83	19.9			3.01859	74780	89191567	200	472718	1192.7	2385
010611O0B0	BWPR cohort	Oropharynx	Asia	China	F	85	25.8			1.48183	52833	72945793	200	583210	1380.7	4211
010612O0B0	BWPR cohort	Oropharynx	Asia	China	M	73	23.1			3.26111	168553	183873852	200	522355	1090.9	1836
010613O0B0	BWPR cohort	Oropharynx	Asia	China	F	70	25.4			8.84221	249627	272679929	200	623682	1092.3	1923
0110499-00BO	BWPR cohort	Oropharynx	Asia	China	M	74	25.2			0.413429	54468	48016314	200	556916	881	1113
011522-V2	BWPR cohort	Oropharynx	Asia	China	M	71	24.8			3.01542	174148	172942295	200	379817	993	1502
020001	BWPR cohort	Oropharynx	Asia	China	M	61	30			10.0783	324862	338400983	200	308591	1041	1762
020002	BWPR cohort	Oropharynx	Asia	China	F	75	25.4			10.9862	247665	279420323	200	423350	1128	1977
020003	BWPR cohort	Oropharynx	Asia	China	M	75	18.7			9.98082	115572	161888820	200	516368	1400	3402
020004	BWPR cohort	Oropharynx	Asia	China	F	82	20.8			5.96982	162353	216514410	200	643938	1333	3087
020005	BWPR cohort	Oropharynx	Asia	China	M	71	27.7			6.16898	218021	229981209	200	1015257	1054	1915
020006	BWPR cohort	Oropharynx	Asia	China	M	88	23.2			3.40774	128515	139296206	200	579937	1083	1759
020008	BWPR cohort	Oropharynx	Asia	China	F	80	23.6			8.21012	97808	126891228	200	625779	1297	2871
020009	BWPR cohort	Oropharynx	Asia	China	M	76	26.32			8.78946	211491	268276168	200	642015	1268	2834
020010	BWPR cohort	Oropharynx	Asia	China	F	60	23.73			9.35591	207949	275815131	200	636291	1326	2928
020011	BWPR cohort	Oropharynx	Asia	China	F	87	20.28			1.87861	189933	148843866	200	483712	783.7	1002
020014	BWPR cohort	Oropharynx	Asia	China	M	87	23.02			7.18405	192541	266009989	200	496459	1381.6	3482
020015	BWPR cohort	Oropharynx	Asia	China	F	90	28.31			5.84954	134227	181481258	200	1065496	1352	3065
020016	BWPR cohort	Oropharynx	Asia	China	M	89	24.2			9.50015	140287	247295256	200	537353	1762	5373
020018	BWPR cohort	Oropharynx	Asia	China	F	89	22.03			10.0094	119104	156947774	200	705640	1317	3151
020020	BWPR cohort	Oropharynx	Asia	China	F	78	27.7			10.5647	215559	271221800	200	689547	1258	2758
020021	BWPR cohort	Oropharynx	Asia	China	F	59	25.5			5.86662	203109	229682905	200	217493	1130	1981
020022	BWPR cohort	Oropharynx	Asia	China	F	90	24.4	Control		4.24704	159343	185393259	200	969039	1163	2090
020022O2V3	BWPR cohort	Oropharynx	Asia	China	M	75	24.1			0.887532	65965	55916470	200	176859	847.7	1042
020023	BWPR cohort	Oropharynx	Asia	China	F	74	26.6			9.80729	230120	282344571	200	560510	1226	2437
020024	BWPR cohort	Oropharynx	Asia	China	F	71	24.4			7.56622	134275	184714522	200	877102	1375	3747
020025	BWPR cohort	Oropharynx	Asia	China	F	84	25.6			8.01739	219440	259379003	200	679719	1182	2085
020026	BWPR cohort	Oropharynx	Asia	China	M	77	23.4			6.31682	77529	131690141	200	748830	1698	5837
020027	BWPR cohort	Oropharynx	Asia	China	F	74	25.3			8.0011	186722	219817923	200	1034800	1177	2133
020028	BWPR cohort	Oropharynx	Asia	China	M	79	24.4			5.92627	164050	240480420	200	636475	1465	3760
020029	BWPR cohort	Oropharynx	Asia	China	F	75	29.3			5.39167	163164	215435087	200	631311	1320	2718
020030	BWPR cohort	Oropharynx	Asia	China	M	76	24			2.8858	214812	209613995	200	695974	975	1357
020031	BWPR cohort	Oropharynx	Asia	China	F	78	23.4			3.01049	149554	185275755	200	394260	1238	2527
020032	BWPR cohort	Oropharynx	Asia	China	F	81	23.45			3.67104	62106	88856684	200	283911	1430	3778
020033	BWPR cohort	Oropharynx	Asia	China	M	80	24.8			4.10852	161093	184277560	200	481404	1143	2046
020034	BWPR cohort	Oropharynx	Asia	China	M	76	29.03			9.98737	245134	252712161	200	716507	1030.9	1767
020035	BWPR cohort	Oropharynx	Asia	China	F	85	21.2			5.23325	116223	144529537	200	528555	1243	2393
020036	BWPR cohort	Oropharynx	Asia	China	M	73	22.7			7.78146	215719	274315536	200	591046	1271	3009
020037	BWPR cohort	Oropharynx	Asia	China	M	87	27.6			3.46236	123811	166275326	200	491111	1342	3256
020038	BWPR cohort	Oropharynx	Asia	China	F	90	24.3			5.81283	102778	192787288	200	806755	1875	6770
020039	BWPR cohort	Oropharynx	Asia	China	M	80	22.4			5.33385	96233	134219298	200	416566	1394	3373
020040	BWPR cohort	Oropharynx	Asia	China						6.06158	137006	195124120	200	640216	1424.2	3609
020041	BWPR cohort	Oropharynx	Asia	China	F	67	20.69			6.89428	132731	218263956	200	877862	1644	4764
020042	BWPR cohort	Oropharynx	Asia	China	M	91	17.8			0.976142	75763	69223122	200	197272	913.7	1198
020043	BWPR cohort	Oropharynx	Asia	China	F	90	18.05			4.24976	122317	153299651	200	663050	1253.3	2624
020044	BWPR cohort	Oropharynx	Asia	China	F	87	23.3			12.9483	175905	190533418	200	223885	1083	1739
020045	BWPR cohort	Oropharynx	Asia	China	M	88	21.5			6.09209	171129	205324755	200	524933	1199	2406
020046	BWPR cohort	Oropharynx	Asia	China	F	66	22.26			15.6693	135659	193683452	200	585768	1427	3208
020047	BWPR cohort	Oropharynx	Asia	China	F	77	27.65			1.16767	108746	101248865	200	645986	931	1250
020048	BWPR cohort	Oropharynx	Asia	China	F	78	24.26			10.8858	268422	290122161	200	464369	1080.8	2186
020049	BWPR cohort	Oropharynx	Asia	China	F	71	22.48			12.1914	137192	211697650	200	1003732	1543	4186
020050	BWPR cohort	Oropharynx	Asia	China	F	82	23.7			4.87831	89093	148917774	200	732114	1671	4882
020051	BWPR cohort	Oropharynx	Asia	China	M	83	24.09			11.7576	111227	176663563	200	1001037	1588	4594
020052	BWPR cohort	Oropharynx	Asia	China	F	70	24.69			12.0484	191916	257439214	200	789150	1341	3391
020054	BWPR cohort	Oropharynx	Asia	China	F	79	23.46			4.11069	168144	170654302	200	572288	1014	1473
020055	BWPR cohort	Oropharynx	Asia	China	M	83	21.22			10.7543	94572	151424346	200	412579	1601	6600
020056	BWPR cohort	Oropharynx	Asia	China	F	83	22.03			14.5307	249303	311228920	200	459978	1248	2665
020057	BWPR cohort	Oropharynx	Asia	China	F	77	17.75			12.6888	179354	248334338	200	590985	1384	3551
020059	BWPR cohort	Oropharynx	Asia	China	F	79	19.4			9.36315	213175	254357723	200	759295	1193.2	2408
020060	BWPR cohort	Oropharynx	Asia	China	F	77	18.18			5.87399	159666	222337058	200	545026	1392	3221
020061	BWPR cohort	Oropharynx	Asia	China	F	79	21.5			9.0042	199313	283075152	200	683152	1420	3394
020062	BWPR cohort	Oropharynx	Asia	China	F	81	22			7.64929	108627	167418399	200	455338	1541	4189
020063	BWPR cohort	Oropharynx	Asia	China	F	84	22			13.2238	177499	218116628	200	547704	1228	2276
020065	BWPR cohort	Oropharynx	Asia	China	F	84	22.8			5.79066	102260	158962790	200	408169	1554	3829
020069	BWPR cohort	Oropharynx	Asia	China	F	77	28.8			10.7958	178414	247475029	200	720373	1387	3638
020071	BWPR cohort	Oropharynx	Asia	China	F	81	27.17			9.20066	256178	301294141	200	378626	1176	2230
020072	BWPR cohort	Oropharynx	Asia	China	F	72				2.87988	138045	160819777	200	253392	1164	2095
020073	BWPR cohort	Oropharynx	Asia	China	F	71	19.81			1.83728	73643	81889470	200	665788	1111	1946
020076	BWPR cohort	Oropharynx	Asia	China	F	63	23.5			4.10332	129442	149973254	200	500195	1158	2018
020077	BWPR cohort	Oropharynx	Asia	China	M	76	24.09			12.1175	136440	210639348	200	556779	1543	4647
020079	BWPR cohort	Oropharynx	Asia	China	F	83	19.17			2.1971	111988	112850990	200	629913	1007	1466
020081	BWPR cohort	Oropharynx	Asia	China	M	72	22.65			11.5607	170883	218534092	200	563744	1278.9	3019
020083	BWPR cohort	Oropharynx	Asia	China	F	78	23.53			4.57898	90325	103654019	200	316258	1147.6	2236
020084	BWPR cohort	Oropharynx	Asia	China	M	93	25.14			3.14563	50442	50949988	200	312783	1010.1	1510
020085	BWPR cohort	Oropharynx	Asia	China	M	83	23.4			12.8927	347867	345973353	200	434233	994.6	1682
020087	BWPR cohort	Oropharynx	Asia	China	M	68	20.19			1.0981	56466	57927493	200	417006	1025.9	1493
020088	BWPR cohort	Oropharynx	Asia	China	F	73	25.86			12.0923	188344	248629368	200	499274	1320.1	3081
020090	BWPR cohort	Oropharynx	Asia	China	M	83	23.59			1.90748	163661	136876995	200	443874	836.3	1033
020091	BWPR cohort	Oropharynx	Asia	China	M	83	28.83			5.92841	286062	288927754	200	658797	1010	1573
020092	BWPR cohort	Oropharynx	Asia	China	M	76	26			5.18851	188894	213827906	200	515269	1132	1982
020093	BWPR cohort	Oropharynx	Asia	China	F	84	20.36			12.5161	115134	161707225	200	740389	1404.5	2934
020095	BWPR cohort	Oropharynx	Asia	China	F	75	25.56			9.32961	230304	272195285	200	387320	1181.9	2583
020104	BWPR cohort	Oropharynx	Asia	China	F	79	25			2.41287	82476	97761336	200	536742	1185.3	2117
020105	BWPR cohort	Oropharynx	Asia	China	F	90	20.44			10.8761	251232	312965013	200	398872	1245.7	2673
020106	BWPR cohort	Oropharynx	Asia	China	F	79	27.94			2.89982	158848	167803603	200	549615	1056.4	1543
020107	BWPR cohort	Oropharynx	Asia	China	F	75	22.77			3.34323	166266	177463674	200	524570	1067.3	1765
020108	BWPR cohort	Oropharynx	Asia	China	F	86	20.09			12.0648	127302	207440181	200	846716	1629.5	5877
020110	BWPR cohort	Oropharynx	Asia	China	M	83	23.22			9.15244	89596	164733455	200	999921	1838.6	6683
020111	BWPR cohort	Oropharynx	Asia	China	F	74	22.49			2.07924	128373	154396447	200	530780	1202.7	2293
020112	BWPR cohort	Oropharynx	Asia	China	M	83	24.31			11.7093	242976	300715433	200	501107	1237.6	2674
020116	BWPR cohort	Oropharynx	Asia	China	M	77	20.93			2.63531	65633	62723687	200	85579	955.7	1377
020117	BWPR cohort	Oropharynx	Asia	China	F	82	18.28			2.87633	118036	144974931	200	253639	1228.2	2551
020118	BWPR cohort	Oropharynx	Asia	China	M	69	23.11			2.80849	162843	144630492	200	290896	888.2	1117
020119	BWPR cohort	Oropharynx	Asia	China	F	68	19.69			13.539	392685	388803850	200	425396	990.1	1829
020120	BWPR cohort	Oropharynx	Asia	China	M	74	26.85			2.52419	211556	207930056	200	419889	982.9	1394
020121	BWPR cohort	Oropharynx	Asia	China	F	74	24.9			8.78914	252062	260066141	200	486452	1031.8	1956
020122	BWPR cohort	Oropharynx	Asia	China	F	90	20.43			1.26718	69956	74433591	200	112996	1064	1809
020123	BWPR cohort	Oropharynx	Asia	China						7.3554	206644	238007817	200	452396	1151.8	2206
020124	BWPR cohort	Oropharynx	Asia	China	F	80	22.09			2.15506	171947	143733091	200	585016	835.9	1040
020125	BWPR cohort	Oropharynx	Asia	China	F	77	25.2			3.77409	107904	133710317	200	758958	1239.2	2332
020126	BWPR cohort	Oropharynx	Asia	China	M	85	24.5			1.43659	65299	64684129	200	411652	990.6	1467
020127	BWPR cohort	Oropharynx	Asia	China	F	85	18.43			4.63829	70366	105269370	200	478014	1496	4286
020128	BWPR cohort	Oropharynx	Asia	China	F	78	29.85			10.7089	129456	164770577	200	494225	1272.8	3576
020129	BWPR cohort	Oropharynx	Asia	China	F	80	24.03			0.48325	45870	36852311	200	645333	803.4	898
020133	BWPR cohort	Oropharynx	Asia	China	M	71	24.1			7.74092	224919	244804263	200	765345	1088.4	1974
020134	BWPR cohort	Oropharynx	Asia	China	M	89	22.8			4.00007	205277	205562702	200	429237	1001.4	1504
020135	BWPR cohort	Oropharynx	Asia	China	F	86	22.1			4.70773	72061	107129904	200	591523	1486.7	4066
020136	BWPR cohort	Oropharynx	Asia	China						0.130432	18757	10094128	200	35293	538.2	525
020137	BWPR cohort	Oropharynx	Asia	China	M	91	24.21			10.3386	249146	294655721	200	335410	1182.7	2483
020138	BWPR cohort	Oropharynx	Asia	China	F	77	25.57			4.19443	140414	151814736	200	551533	1081.2	1903
A1	CRA019395	Sputum	Asia	China	M	57				0.450391	16117	19378299	200	146424	1202	3090
A10	CRA019395	Sputum	Asia	China	F	76				0.140132	19161	13128677	200	23093	685	745
A11	CRA019395	Sputum	Asia	China	M	80				0.323535	42708	29585618	200	55121	692	732
A12	CRA019395	Sputum	Asia	China	M	80				0.0872333	6816	7315707	200	69304	1073	2324
A16	CRA019395	Sputum	Asia	China	F	54				6.1814	276246	265021854	200	589913	959	1365
A17	CRA019395	Sputum	Asia	China	F	60				1.16156	78926	77260311	200	230596	978	1461
A18	CRA019395	Sputum	Asia	China	M	57				2.7293	194392	189936156	200	212117	977	1409
A19	CRA019395	Sputum	Asia	China	M	57				0.880154	124269	99228052	200	91171	798	942
A2	CRA019395	Sputum	Asia	China	M	57				1.07077	58401	59578763	200	285032	1020	1472
A20	CRA019395	Sputum	Asia	China	F	72		Disease	Pneumonia	1.90884	110391	117688838	200	306234	1066	1769
A21	CRA019395	Sputum	Asia	China	F	72				2.66649	79041	101659019	200	641502	1286	3098
A22	CRA019395	Sputum	Asia	China	F	72				2.02252	77663	104264739	200	641034	1342	2746
A23	CRA019395	Sputum	Asia	China	F	72				0.0943587	14368	7783152	200	7699	541	541
A24	CRA019395	Sputum	Asia	China	F	59		Disease	Pneumonia	3.32766	200606	184754825	200	613910	920	1203
A3	CRA019395	Sputum	Asia	China	M	56		Disease	Pneumonia	2.61599	115312	148984943	200	949761	1292	2532
A4	CRA019395	Sputum	Asia	China	F	61		Disease	Pneumonia	1.12754	140623	120544918	200	149062	857	1060
A5	CRA019395	Sputum	Asia	China	F	61				1.13774	119008	105548274	200	259273	886	1088
A6	CRA019395	Sputum	Asia	China	M	67		Disease	Pneumonia	0.592629	51522	56346951	200	378703	1093	2022
A7	CRA019395	Sputum	Asia	China	M	67				0.135676	22439	14094428	200	229649	628	644
A8	CRA019395	Sputum	Asia	China	M	67				4.47141	95587	137956401	200	626419	1443	3298
A9	CRA019395	Sputum	Asia	China	F	76				0.144305	18187	12732505	200	126017	700	693
B1	CRA019395	Sputum	Asia	China	F	44				5.06535	125594	157106817	200	284854	1250	2831
B10	CRA019395	Sputum	Asia	China	F	54				0.527628	57217	45486499	200	239379	794	900
B11	CRA019395	Sputum	Asia	China	F	54				3.24227	203705	180018806	200	371543	883	1197
B12	CRA019395	Sputum	Asia	China	M	96		Disease	Pneumonia	0.0645371	9644	5238086	200	9227	543	544
B13	CRA019395	Sputum	Asia	China	M	77				0.487682	54820	47177690	200	255583	860	1042
B14	CRA019395	Sputum	Asia	China	F	93		Disease	Pneumonia	0.675624	3841	4383240	200	76598	1141	3085
B15	CRA019395	Sputum	Asia	China	F	93				0.135277	12920	10786699	200	66611	834	941
B16	CRA019395	Sputum	Asia	China	F	93				0.664784	33054	35791165	200	252994	1082	1906
B17	CRA019395	Sputum	Asia	China						0.323718	45700	32804681	200	61891	717	783
B18	CRA019395	Sputum	Asia	China						2.42527	204571	186737670	200	415887	912	1156
B19	CRA019395	Sputum	Asia	China						0.50902	61728	53813535	200	110228	871	1128
B2	CRA019395	Sputum	Asia	China	M	79				0.099875	10904	8278098	201	54645	759	835
B20	CRA019395	Sputum	Asia	China	M	80		Disease	Pneumonia	0.0694558	5371	5518442	200	59010	1027	1921
B21	CRA019395	Sputum	Asia	China	M	80				0.157541	5663	7496256	200	260889	1323	5224
B22	CRA019395	Sputum	Asia	China	M	65		Disease	Pneumonia	1.07169	92299	87250614	200	361053	945	1374
B23	CRA019395	Sputum	Asia	China	M	65				2.04031	102190	111297710	200	495006	1089	2199
B24	CRA019395	Sputum	Asia	China	M	65				0.830317	72571	68418658	200	232732	942	1356
B25	CRA019395	Sputum	Asia	China	M	70		Disease	Pneumonia	0.0633569	6645	3971514	200	19383	597	603
B26	CRA019395	Sputum	Asia	China	F	83				0.0612051	4723	5173859	200	21253	1095	1926
B27	CRA019395	Sputum	Asia	China						1.89538	109859	122279537	200	288660	1113	1918
B28	CRA019395	Sputum	Asia	China						8.40083	244118	280007276	200	731088	1147	2038
B29	CRA019395	Sputum	Asia	China						11.698	314175	362426646	200	731088	1153	1937
B3	CRA019395	Sputum	Asia	China	M	64				0.0542773	6677	3741533	200	14542	560	558
B30	CRA019395	Sputum	Asia	China	M	72		Disease	Pneumonia	1.56395	145439	132425957	200	163020	910	1240
B31	CRA019395	Sputum	Asia	China	M	72				0.246184	27885	20860061	200	59411	748	862
B32	CRA019395	Sputum	Asia	China	M	72				1.36082	103380	97601994	200	228401	944	1317
B33	CRA019395	Sputum	Asia	China	M	89		Disease	Pneumonia	0.745534	62741	53667884	200	259787	855	1098
B34	CRA019395	Sputum	Asia	China	M	89				2.93751	54218	79625457	200	263802	1468	3595
B35	CRA019395	Sputum	Asia	China						1.25753	116688	89839247	200	248795	769	886
B36	CRA019395	Sputum	Asia	China						1.83395	186111	143560454	200	240688	771	897
B4	CRA019395	Sputum	Asia	China	M	64				0.934819	29287	45368813	200	388362	1549	4179
B5	CRA019395	Sputum	Asia	China	M	68		Disease	Pneumonia	0.101531	10724	5801767	200	29508	541	520
B6	CRA019395	Sputum	Asia	China	M	68				0.153793	18004	11111279	200	87646	617	605
B7	CRA019395	Sputum	Asia	China	M	65		Disease	Pneumonia	0.0838113	9813	5561230	201	8341	566	569
B8	CRA019395	Sputum	Asia	China	M	65				0.146754	21511	12881226	200	38363	598	610
B9	CRA019395	Sputum	Asia	China	M	65				0.680621	80124	71874592	200	200480	897	1134
BJ_FY171T	Pneu2 cohort	Sputum	Asia	China	F	60	24.4646	Disease	Pneumonia	8.56841	58868	111188470	200	668665	1888	9398
BJ_FY172T	Pneu2 cohort	Sputum	Asia	China	M	72	16.1415	Disease	Pneumonia	10.3635	173663	257985628	200	436989	1485	3819
BJ_FY175T	Pneu2 cohort	Sputum	Asia	China	M	80	19.5918	Disease	Pneumonia	0.365555	26835	34308686	200	156124	1278	2566
BJ_FY177T	Pneu2 cohort	Sputum	Asia	China	F	26	18.3655	Disease	Pneumonia	0.0773044	9022	6726929	202	88896	745	726
BJ_FY178T	Pneu2 cohort	Sputum	Asia	China	M	27	28.0816	Disease	Pneumonia	1.29522	86784	86679456	200	324240	998	1546
BJ_FY180T	Pneu2 cohort	Sputum	Asia	China	F	35	21.2279	Disease	Pneumonia	9.74168	107265	170632215	200	764261	1590	7283
BJ_FY181T	Pneu2 cohort	Sputum	Asia	China	M	69	24.8016	Disease	Pneumonia	0.809458	54180	58564784	200	775855	1080	1809
BJ_FY184T	Pneu2 cohort	Sputum	Asia	China	F	68	27.3399	Disease	Pneumonia	4.06011	130683	72582145	200	345667	555	528
BJ_FY185T	Pneu2 cohort	Sputum	Asia	China	M	69	22.8374	Disease	Pneumonia	0.636633	67586	55868353	200	103179	826	1060
BJ_FY186T	Pneu2 cohort	Sputum	Asia	China	M	70	27.4406	Disease	Pneumonia	9.16003	141278	219001736	200	813069	1550	4476
BJ_FY187T	Pneu2 cohort	Sputum	Asia	China	M	59	25.9516	Disease	Pneumonia	0.321948	32902	32486207	200	238922	987	1378
BJ_FY188T	Pneu2 cohort	Sputum	Asia	China	F	83	13.0208	Disease	Pneumonia	0.0553031	9553	5299225	200	38254	554	561
BJ_FY189T	Pneu2 cohort	Sputum	Asia	China	M	29	22.7903	Disease	Pneumonia	5.13757	70436	110758371	200	611480	1572	4855
BJ_HB141T	Pneu2 cohort	Sputum	Asia	China	F	15	22.0386	Disease	Pneumonia	0.0982246	12765	10074514	200	37410	789	886
BJ_HB142T	Pneu2 cohort	Sputum	Asia	China	M	31	22.5827	Disease	Pneumonia	9.69803	177476	197046175	200	472567	1110	1899
BJ_HB143T	Pneu2 cohort	Sputum	Asia	China	F	47	22.2222	Disease	Pneumonia	0.366023	54706	42733818	200	81498	781	909
BJ_HB144T	Pneu2 cohort	Sputum	Asia	China	F	68	22.6997	Disease	Pneumonia	10.9134	218512	289567705	200	781648	1325	2899
BJ_HB145T	Pneu2 cohort	Sputum	Asia	China	F	74	20.202	Disease	Pneumonia	0.32418	29260	24294972	200	248687	830	935
BJ_HB146T	Pneu2 cohort	Sputum	Asia	China	F	41	22.921	Disease	Pneumonia	6.04601	68797	29069816	200	14666	422	412
BJ_HB147T	Pneu2 cohort	Sputum	Asia	China	M	27	23.5102	Disease	Pneumonia	1.73209	36615	26642195	200	183917	727	785
BJ_HB148T	Pneu2 cohort	Sputum	Asia	China	M	72	24.3494	Disease	Pneumonia	9.35952	78769	46097949	200	62399	585	650
BJ_HB149T	Pneu2 cohort	Sputum	Asia	China	M	49	20.5714	Disease	Pneumonia	9.21138	34252	18428308	200	59534	538	603
BJ_HB150T	Pneu2 cohort	Sputum	Asia	China	M	66	26.4308	Disease	Pneumonia	0.0986172	15495	8835577	200	9894	570	581
BJ_HB151T	Pneu2 cohort	Sputum	Asia	China	F	55	24.7759	Disease	Pneumonia	0.192911	23369	15446919	200	25067	661	673
BJ_HB152T	Pneu2 cohort	Sputum	Asia	China	M	76	24.3438	Disease	Pneumonia	3.55691	53652	76525313	200	486025	1426	3908
BJ_HB153T	Pneu2 cohort	Sputum	Asia	China	M	33	30.8185	Disease	Pneumonia	11.1658	131158	164961338	200	473419	1257	2690
BJ_HB154T	Pneu2 cohort	Sputum	Asia	China	F	70	30.8185	Disease	Pneumonia	1.06463	30729	42992403	200	259571	1399	3547
BJ_HB155T	Pneu2 cohort	Sputum	Asia	China	F	19	20.0079	Disease	Pneumonia	0.0633439	8375	4231950	200	6576	505	511
BJ_HB156T	Pneu2 cohort	Sputum	Asia	China	F	41	23.1405	Disease	Pneumonia	2.39037	46171	54372965	200	385993	1177	2521
BJ_HB157T	Pneu2 cohort	Sputum	Asia	China	F	60	21.2279	Disease	Pneumonia	9.1438	144713	131194966	200	289978	906	1523
BJ_HB158T	Pneu2 cohort	Sputum	Asia	China	M	19	21.6049	Disease	Pneumonia	6.15378	166048	181652928	200	945891	1093	1807
BJ_HB159T	Pneu2 cohort	Sputum	Asia	China	F	52	22.9591	Disease	Pneumonia	9.85407	119085	157247947	200	1122054	1320	2827
BJ_HB160T	Pneu2 cohort	Sputum	Asia	China	M	47	24.3494	Disease	Pneumonia	10.7298	365354	303927988	200	158785	831	1136
BJ_HB161T	Pneu2 cohort	Sputum	Asia	China	M	78	25.7117	Disease	Pneumonia	0.526114	74319	55792882	200	98512	750	831
BJ_HB162T	Pneu2 cohort	Sputum	Asia	China	M	67	18.8092	Disease	Pneumonia	0.0680983	4882	3306386	200	191676	677	663
BJ_HB163T	Pneu2 cohort	Sputum	Asia	China	F	52	21.8717	Disease	Pneumonia	0.158061	7451	5843675	200	129505	784	789
BJ_HB164T	Pneu2 cohort	Sputum	Asia	China	F	37	24.4646	Disease	Pneumonia	12.1271	69304	96033559	200	475744	1385	4126
BJ_HB165T	Pneu2 cohort	Sputum	Asia	China	M	49	22.8571	Disease	Pneumonia	4.6516	84438	90115480	200	682710	1067	1899
BJ_HB166T	Pneu2 cohort	Sputum	Asia	China	F	16	20.8117	Disease	Pneumonia	3.34612	44507	68660503	200	398911	1542	5350
BJ_HB167T	Pneu2 cohort	Sputum	Asia	China	F	64	25.5469	Disease	Pneumonia	1.62954	93631	102364137	200	274692	1093	1758
BJ_HB168T	Pneu2 cohort	Sputum	Asia	China	M	42	22.7244	Disease	Pneumonia	1.19791	84730	92176807	200	390755	1087	1916
C010003A	URTI cohort	Oropharynx	Asia	China	F	23		Disease	URTI	0.147691	17242	12019238	200	51992	697	705
C010003B	URTI cohort	Oropharynx	Asia	China	F	23		Disease	URTI	5.83488	185156	195726160	200	545622	1057	1821
C010004A	URTI cohort	Oropharynx	Asia	China	M	21		Disease	URTI	6.20718	242337	232227062	200	545622	958	1846
C010004B	URTI cohort	Oropharynx	Asia	China	M	21		Disease	URTI	0.28307	36600	22774533	200	138986	622	629
C010005A	URTI cohort	Oropharynx	Asia	China	M	21		Disease	URTI	6.1971	350949	267323440	200	458751	761	1141
C010005B	URTI cohort	Oropharynx	Asia	China	M	21		Disease	URTI	7.62789	233833	228912558	200	458571	978	1681
C010007A	URTI cohort	Oropharynx	Asia	China	F	20		Disease	URTI	1.8508	114452	102011221	200	285906	891	1121
C010007B	URTI cohort	Oropharynx	Asia	China	F	20		Disease	URTI	1.21287	110944	87491490	200	320415	788	912
C010010A	URTI cohort	Oropharynx	Asia	China	M	28		Disease	URTI	5.2469	135875	168754325	200	586382	1241	2907
C010010B	URTI cohort	Oropharynx	Asia	China	M	28		Disease	URTI	5.72666	455241	321544704	200	300418	706	932
C010011A	URTI cohort	Oropharynx	Asia	China	F	23		Disease	URTI	5.21496	115445	132178747	200	393705	1144	1914
C010011B	URTI cohort	Oropharynx	Asia	China	F	23		Disease	URTI	1.05627	69162	71677918	200	350062	1036	1678
C040004A	URTI cohort	Oropharynx	Asia	China	F	28		Disease	URTI	1.49936	184977	129361943	200	769741	699	826
C040004B	URTI cohort	Oropharynx	Asia	China	F	28		Disease	URTI	0.126262	13606	10703933	200	90657	786	930
C040005A	URTI cohort	Oropharynx	Asia	China	M	26		Disease	URTI	5.63105	481006	336264681	200	364845	699	914
C040005B	URTI cohort	Oropharynx	Asia	China	M	26		Disease	URTI	0.345229	46024	30158816	200	84796	655	685
C040006A	URTI cohort	Oropharynx	Asia	China	F	36		Disease	URTI	5.98077	306518	248951694	200	422030	812	1237
C040006B	URTI cohort	Oropharynx	Asia	China	F	36		Disease	URTI	7.82195	299323	276654084	200	467599	924	1449
C040007A	URTI cohort	Oropharynx	Asia	China	F	34		Disease	URTI	6.42158	290312	266156465	200	325162	916	1637
C040007B	URTI cohort	Oropharynx	Asia	China	F	34		Disease	URTI	6.14171	318075	269437736	200	209002	847	1340
C040008A	URTI cohort	Oropharynx	Asia	China	F	25		Disease	URTI	0.188009	20616	16385439	200	79158	794	872
C040008B	URTI cohort	Oropharynx	Asia	China	F	25		Disease	URTI	0.665244	88860	68745385	200	189928	773	875
C040010A	URTI cohort	Oropharynx	Asia	China	M	41		Disease	URTI	5.10021	261123	266822882	200	347844	1021	1937
C040010B	URTI cohort	Oropharynx	Asia	China	M	41		Disease	URTI	6.74788	273662	269892139	200	286309	986	1972
C040011A	URTI cohort	Oropharynx	Asia	China	M	53		Disease	URTI	6.58892	427314	323375713	200	398266	756	1214
C040011B	URTI cohort	Oropharynx	Asia	China	M	53		Disease	URTI	6.09309	398639	297935313	200	302311	747	1104
C040012A	URTI cohort	Oropharynx	Asia	China	F	38		Disease	URTI	5.62771	295031	270927287	200	437386	918	1461
C040012B	URTI cohort	Oropharynx	Asia	China	F	38		Disease	URTI	1.80785	164610	140674538	200	324028	854	1159
C040013A	URTI cohort	Oropharynx	Asia	China	F	31		Disease	URTI	6.31349	333962	264752878	200	262822	792	1225
C040013B	URTI cohort	Oropharynx	Asia	China	F	31		Disease	URTI	6.2425	331863	270875820	200	232137	816	1316
C040014B	URTI cohort	Oropharynx	Asia	China	F	40		Disease	URTI	5.99143	192861	214551861	200	355725	1112	2117
C040018A	URTI cohort	Oropharynx	Asia	China	M	32		Disease	URTI	3.77592	247827	211412669	200	240331	853	1286
C040018B	URTI cohort	Oropharynx	Asia	China	M	32		Disease	URTI	0.331709	44937	33084699	200	41199	736	817
C040019A	URTI cohort	Oropharynx	Asia	China	M	35		Disease	URTI	6.26891	304075	287247446	200	302625	944	1555
C040019B	URTI cohort	Oropharynx	Asia	China	M	35		Disease	URTI	4.61405	254195	221272277	200	223949	870	1426
C040021A	URTI cohort	Oropharynx	Asia	China	F	33		Disease	URTI	5.92107	197587	185029201	200	539142	936	1641
C040021B	URTI cohort	Oropharynx	Asia	China	F	33		Disease	URTI	7.26971	154056	201312694	200	711770	1306	3832
C040022A	URTI cohort	Oropharynx	Asia	China	F	30		Disease	URTI	1.15116	85564	80780329	200	279435	944	1305
C040022B	URTI cohort	Oropharynx	Asia	China	F	30		Disease	URTI	1.60843	133904	99284145	200	204198	741	909
C040023A	URTI cohort	Oropharynx	Asia	China	M	41		Disease	URTI	2.41526	233298	186041339	200	213871	797	1128
C040023B	URTI cohort	Oropharynx	Asia	China	M	41		Disease	URTI	6.45557	253814	247192481	200	326176	973	1960
C040024A	URTI cohort	Oropharynx	Asia	China	F	32		Disease	URTI	5.79529	274303	242033477	200	288059	882	1450
C040024B	URTI cohort	Oropharynx	Asia	China	F	32		Disease	URTI	6.39745	338096	291522546	200	280057	862	1283
C040025A	URTI cohort	Oropharynx	Asia	China	M	34		Disease	URTI	6.60984	233603	226660666	200	467434	970	1805
C040025B	URTI cohort	Oropharynx	Asia	China	M	34		Disease	URTI	2.32421	248276	213840108	200	200064	861	1158
C040028A	URTI cohort	Oropharynx	Asia	China	M	54		Disease	URTI	4.39176	275842	257032538	200	354504	931	1503
C040028B	URTI cohort	Oropharynx	Asia	China	M	54		Disease	URTI	7.42073	231760	236353850	200	573500	1019	1798
C040029A	URTI cohort	Oropharynx	Asia	China	M	63		Disease	URTI	5.67291	139408	179009379	200	379715	1284	2956
C040029B	URTI cohort	Oropharynx	Asia	China	M	63		Disease	URTI	6.63511	165970	193017411	200	316612	1162	2478
C040031A	URTI cohort	Oropharynx	Asia	China	F	40		Disease	URTI	4.23572	213033	155960721	200	454413	732	999
C040031B	URTI cohort	Oropharynx	Asia	China	F	40		Disease	URTI	1.73796	102390	95308512	200	362322	930	1452
C040032A	URTI cohort	Oropharynx	Asia	China	F	56		Disease	URTI	6.06378	289281	249710224	200	298634	863	1394
C040032B	URTI cohort	Oropharynx	Asia	China	F	56		Disease	URTI	1.09011	84793	71827409	200	309502	847	1110
C040033A	URTI cohort	Oropharynx	Asia	China	M	33		Disease	URTI	5.16512	233638	218640171	200	334783	935	1639
C040033B	URTI cohort	Oropharynx	Asia	China	M	33		Disease	URTI	0.0754317	5413	4138246	201	15252	764	926
C040034A	URTI cohort	Oropharynx	Asia	China	F	53		Disease	URTI	3.8531	327880	239673916	200	386387	730	971
C040034B	URTI cohort	Oropharynx	Asia	China	F	53		Disease	URTI	3.04176	201143	168203958	200	270337	836	1204
C040035A	URTI cohort	Oropharynx	Asia	China	F	50		Disease	URTI	0.556626	68961	59739865	200	88730	866	1114
C040035B	URTI cohort	Oropharynx	Asia	China	F	50		Disease	URTI	0.944916	91743	76209500	200	554180	830	1025
C040036A	URTI cohort	Oropharynx	Asia	China	M	38		Disease	URTI	0.886464	82738	73437044	200	378348	887	1209
C040036B	URTI cohort	Oropharynx	Asia	China	M	38		Disease	URTI	5.68742	105834	137248384	200	300287	1296	3239
C040037A	URTI cohort	Oropharynx	Asia	China	M	47		Disease	URTI	4.47034	218938	202779329	200	484192	926	1563
C040037B	URTI cohort	Oropharynx	Asia	China	M	47		Disease	URTI	2.82783	207597	181608884	200	456276	874	1287
C040039A	URTI cohort	Oropharynx	Asia	China	F	24		Disease	URTI	7.07058	416282	285849939	200	437705	686	968
C040039B	URTI cohort	Oropharynx	Asia	China	F	24		Disease	URTI	5.61024	311171	217236212	200	326081	698	967
C040040A	URTI cohort	Oropharynx	Asia	China	M	34		Disease	URTI	5.80829	242638	213182161	200	314529	878	1475
C040040B	URTI cohort	Oropharynx	Asia	China	M	34		Disease	URTI	6.57647	379378	299371710	200	411526	789	1135
C040042A	URTI cohort	Oropharynx	Asia	China	F	26		Disease	URTI	5.60919	219441	231739857	200	443980	1056	1976
C040042B	URTI cohort	Oropharynx	Asia	China	F	26		Disease	URTI	0.439852	64079	50628759	200	107066	790	916
C040043A	URTI cohort	Oropharynx	Asia	China	F	48		Disease	URTI	6.18135	179429	218619445	200	477394	1218	3034
C040043B	URTI cohort	Oropharynx	Asia	China	F	48		Disease	URTI	8.18276	195520	226157187	200	455601	1156	2230
C040044A	URTI cohort	Oropharynx	Asia	China	M	46		Disease	URTI	0.829568	86910	61954268	200	86795	712	883
C040044B	URTI cohort	Oropharynx	Asia	China	M	46		Disease	URTI	4.52518	221168	204958400	200	353305	926	1493
C040045A	URTI cohort	Oropharynx	Asia	China	M	18		Disease	URTI	0.294378	35640	27305668	200	37630	766	868
C040045B	URTI cohort	Oropharynx	Asia	China	M	18		Disease	URTI	8.02999	362543	323781516	200	238379	893	1386
C040049A	URTI cohort	Oropharynx	Asia	China	M	35		Disease	URTI	6.24821	260962	232483650	200	298649	890	1451
C040049B	URTI cohort	Oropharynx	Asia	China	M	35		Disease	URTI	1.20515	105158	92003296	200	101198	874	1199
C040050A	URTI cohort	Oropharynx	Asia	China	F	26		Disease	URTI	0.919035	98568	80632643	200	187312	818	1035
C040050B	URTI cohort	Oropharynx	Asia	China	F	26		Disease	URTI	0.578342	70432	52595880	200	56683	746	862
C040051A	URTI cohort	Oropharynx	Asia	China	F	39		Disease	URTI	0.702094	70090	58074419	200	446428	828	1000
C040051B	URTI cohort	Oropharynx	Asia	China	F	39		Disease	URTI	3.99009	250635	222245671	200	449429	886	1280
C040053A	URTI cohort	Oropharynx	Asia	China	M	44		Disease	URTI	4.81164	200582	159113853	200	733598	793	1173
C040053B	URTI cohort	Oropharynx	Asia	China	M	44		Disease	URTI	4.67311	230446	196310494	200	604626	851	1163
C040059A	URTI cohort	Oropharynx	Asia	China	F	48		Disease	URTI	4.11394	144892	161375462	200	311130	1113	2262
C040059B	URTI cohort	Oropharynx	Asia	China	F	48		Disease	URTI	8.24931	281418	289378860	200	716605	1028	1682
C040060A	URTI cohort	Oropharynx	Asia	China	F	43		Disease	URTI	2.32068	228461	160911888	200	397281	704	875
C040060B	URTI cohort	Oropharynx	Asia	China	F	43		Disease	URTI	1.66142	120554	90193435	200	237616	748	881
C040061A	URTI cohort	Oropharynx	Asia	China	F	34		Disease	URTI	6.11641	409180	348820125	200	395952	852	1286
C040061B	URTI cohort	Oropharynx	Asia	China	F	34		Disease	URTI	7.35798	304528	302242843	200	398583	992	1468
C040063A	URTI cohort	Oropharynx	Asia	China	F	32		Disease	URTI	6.53002	215804	243154193	200	490031	1126	2532
C040063B	URTI cohort	Oropharynx	Asia	China	F	32		Disease	URTI	5.88377	209769	234746380	200	470165	1119	1942
C040066A	URTI cohort	Oropharynx	Asia	China	F	26		Disease	URTI	1.80501	118315	108222894	200	345384	914	1305
C040066B	URTI cohort	Oropharynx	Asia	China	F	26		Disease	URTI	3.26753	180773	167770253	200	204806	928	1434
C040069A	URTI cohort	Oropharynx	Asia	China	M	37		Disease	URTI	1.68997	166113	128068935	200	369460	770	1024
C040069B	URTI cohort	Oropharynx	Asia	China	M	37		Disease	URTI	1.70157	165010	131240913	200	430846	795	1067
C040071A	URTI cohort	Oropharynx	Asia	China	M	28		Disease	URTI	1.62555	137523	106912318	200	62744	777	947
C040071B	URTI cohort	Oropharynx	Asia	China	M	28		Disease	URTI	0.993612	123137	85365004	200	56191	693	789
C040073A	URTI cohort	Oropharynx	Asia	China	F	42		Disease	URTI	1.55397	226376	158006058	200	362858	697	823
C040073B	URTI cohort	Oropharynx	Asia	China	F	42		Disease	URTI	0.616755	74289	55810579	200	76675	751	834
C040076A	URTI cohort	Oropharynx	Asia	China	F	45		Disease	URTI	4.79888	195665	169211140	200	617841	864	1428
C040076B	URTI cohort	Oropharynx	Asia	China	F	45		Disease	URTI	0.489272	57508	42765117	200	30510	743	835
C040085A	URTI cohort	Oropharynx	Asia	China	F	25		Disease	URTI	5.07146	142765	174262632	200	504249	1220	2704
C040085B	URTI cohort	Oropharynx	Asia	China	F	25		Disease	URTI	0.791906	66214	61785772	200	345582	933	1249
C050044B	URTI cohort	Oropharynx	Asia	China	F	35		Disease	URTI	2.66797	182911	161627945	200	224971	883	1178
C050055A	URTI cohort	Oropharynx	Asia	China	F	35		Disease	URTI	1.83624	91803	78721557	200	178523	857	1105
C050055B	URTI cohort	Oropharynx	Asia	China	F	35		Disease	URTI	2.11014	100932	86684166	200	232749	858	1130
C050059A	URTI cohort	Oropharynx	Asia	China	M	39		Disease	URTI	4.20602	292540	239738793	200	813797	819	1106
C050059B	URTI cohort	Oropharynx	Asia	China	M	39		Disease	URTI	3.08585	233764	190254160	200	340141	813	1129
C050061A	URTI cohort	Oropharynx	Asia	China	F	34		Disease	URTI	6.14111	159835	190676926	200	407903	1192	2551
C050061B	URTI cohort	Oropharynx	Asia	China	F	34		Disease	URTI	1.39462	117982	111873933	200	362250	948	1265
C050063A	URTI cohort	Oropharynx	Asia	China	M	59		Disease	URTI	3.82477	273083	215131430	200	237608	787	1125
C050063B	URTI cohort	Oropharynx	Asia	China	M	59		Disease	URTI	6.25859	203706	195283357	200	362312	958	1695
C050064A	URTI cohort	Oropharynx	Asia	China	F	58		Disease	URTI	2.48135	247616	197815938	200	237672	798	1073
C050064B	URTI cohort	Oropharynx	Asia	China	F	58		Disease	URTI	6.37396	207261	198289388	200	591295	956	1638
C050066A	URTI cohort	Oropharynx	Asia	China	M	36		Disease	URTI	5.77214	236218	215994337	200	300930	914	1569
C050066B	URTI cohort	Oropharynx	Asia	China	M	36		Disease	URTI	5.42599	204100	194887854	200	269034	954	1547
C050067A	URTI cohort	Oropharynx	Asia	China	M	19		Disease	URTI	6.14954	231862	216974914	200	317422	935	1544
C050067B	URTI cohort	Oropharynx	Asia	China	M	19		Disease	URTI	5.48243	203187	195909772	200	322740	964	1661
C050073A	URTI cohort	Oropharynx	Asia	China	M	32		Disease	URTI	0.757398	78080	58545205	200	451423	749	858
C050073B	URTI cohort	Oropharynx	Asia	China	M	32		Disease	URTI	1.79568	157871	129934460	200	268296	823	1085
C050075A	URTI cohort	Oropharynx	Asia	China	F	28		Disease	URTI	0.420606	64498	45166878	200	39359	700	767
C050075B	URTI cohort	Oropharynx	Asia	China	F	28		Disease	URTI	2.68515	171364	141406474	200	245113	825	1105
C050085A	URTI cohort	Oropharynx	Asia	China	F	60		Disease	URTI	1.26958	79164	73610919	200	262451	929	1548
C050085B	URTI cohort	Oropharynx	Asia	China	F	60		Disease	URTI	1.68411	95777	80510450	200	580844	840	1098
C050098A	URTI cohort	Oropharynx	Asia	China	F	38		Disease	URTI	3.08794	224399	185055993	200	421934	824	1101
C050098B	URTI cohort	Oropharynx	Asia	China	F	38		Disease	URTI	1.41253	113556	112051541	200	105009	986	1435
C1	CRA019395	Sputum	Asia	China	F	60		Disease	Pneumonia	0.617494	81560	67858342	200	225856	832	1018
C10	CRA019395	Sputum	Asia	China						2.99814	174692	188428037	200	311508	1078	1765
C10ZL	Pneu1 cohort	Sputum	Asia	China	M	53		Control		3.52261	201546	167050782	200	231014	828	1056
C11	CRA019395	Sputum	Asia	China						0.252159	35052	25176832	200	332471	718	777
C11XGF	Pneu1 cohort	Sputum	Asia	China	M	56		Control		5.57587	275913	258992848	200	424165	938	1379
C12	CRA019395	Sputum	Asia	China						1.90765	131497	122271559	200	319562	929	1268
C12ZGF	Pneu1 cohort	Sputum	Asia	China	M	45		Control		2.99808	256246	225685823	200	400953	880	1182
C13	CRA019395	Sputum	Asia	China	F	76		Disease	Pneumonia	0.0801882	9253	5367220	200	11608	580	586
C13CSL	Pneu1 cohort	Sputum	Asia	China	F	71		Control		1.07716	99495	53967882	200	71880	542	518
C14	CRA019395	Sputum	Asia	China	M	80		Disease	Pneumonia	0.0711213	3601	4408151	201	183340	1224	4432
C14ZXF	Pneu1 cohort	Sputum	Asia	China	F	58		Control		0.251254	17986	14846853	200	108060	825	928
C15	CRA019395	Sputum	Asia	China	F	70				0.0564423	6355	3650982	200	9755	574	577
C15HST	Pneu1 cohort	Sputum	Asia	China	F	52		Control		0.177763	23345	13353558	200	9957	572	581
C16	CRA019395	Sputum	Asia	China	F	76				0.937831	29692	40136361	200	426462	1351	2874
C16GJ	Pneu1 cohort	Sputum	Asia	China	F	53		Control		0.834147	140335	92907846	200	69061	662	704
C17	CRA019395	Sputum	Asia	China	F	76		Disease	Pneumonia	0.372222	28668	32872192	200	368053	1146	1760
C17CHY	Pneu1 cohort	Sputum	Asia	China	M	46		Control		0.72935	83780	58348102	200	308014	696	732
C18	CRA019395	Sputum	Asia	China	F	36				2.82607	132512	149010577	200	426079	1124	1763
C18LHP	Pneu1 cohort	Sputum	Asia	China	F	52		Control		6.22483	437339	345969154	200	299489	791	1013
C19	CRA019395	Sputum	Asia	China	M	82				0.214235	33743	20449582	200	37680	606	616
C19JSQ	Pneu1 cohort	Sputum	Asia	China	M	54		Control		1.13639	88995	70069178	200	354495	787	889
C1XSQ	Pneu1 cohort	Sputum	Asia	China	F	64		Control		1.90642	169473	142378170	200	248874	840	1003
C2	CRA019395	Sputum	Asia	China	F	60				0.777195	61738	54283546	200	279860	879	1085
C20	CRA019395	Sputum	Asia	China						0.872559	106071	86872594	200	315365	819	951
C20LZX	Pneu1 cohort	Sputum	Asia	China	M	57		Control		2.49795	167618	130682350	200	264838	779	952
C21SYR	Pneu1 cohort	Sputum	Asia	China	M	71		Control		0.558004	58285	39630668	200	173227	679	691
C22ZGP	Pneu1 cohort	Sputum	Asia	China	M	47		Control		1.02862	116855	91682841	200	188242	784	922
C23SZG	Pneu1 cohort	Sputum	Asia	China	M	57		Control		2.0834	134317	102189783	200	333687	760	903
C24LYX	Pneu1 cohort	Sputum	Asia	China	M	57		Control		0.225131	18103	11345473	200	32525	626	616
C25YTT	Pneu1 cohort	Sputum	Asia	China	F	70		Control		0.197688	15629	8036129	200	9282	514	506
C26CYJ	Pneu1 cohort	Sputum	Asia	China	F	52		Control		0.948375	75860	67185971	200	917845	885	1185
C27SZM	Pneu1 cohort	Sputum	Asia	China	F	53		Control		1.1355	101556	85624089	200	232103	843	1059
C28DYZ	Pneu1 cohort	Sputum	Asia	China	M	48		Control		1.64905	192277	143534357	200	285447	746	867
C29CHJ	Pneu1 cohort	Sputum	Asia	China	M	43		Control		0.161204	14988	8947895	200	9920	597	618
C2ZFM	Pneu1 cohort	Sputum	Asia	China	F	77		Control		1.02409	48246	53335075	200	338751	1105	1846
C3	CRA019395	Sputum	Asia	China	M	68		Disease	Pneumonia	0.272959	42948	28789412	200	42455	670	677
C30LXY	Pneu1 cohort	Sputum	Asia	China	M	67		Control		0.584154	49866	44064910	200	192811	883	1122
C3ZCL	Pneu1 cohort	Sputum	Asia	China	M	56		Control		0.791053	116717	74686449	200	33286	639	657
C4	CRA019395	Sputum	Asia	China	F	81				1.10531	58278	63099454	200	343703	1082	1614
C4ZHM	Pneu1 cohort	Sputum	Asia	China	M	60		Control		0.0856825	5611	3301611	200	12014	588	577
C5	CRA019395	Sputum	Asia	China	M	74		Disease	Pneumonia	0.551711	51020	51373608	200	236427	1006	1484
C5XWH	Pneu1 cohort	Sputum	Asia	China	F	56		Control		0.438837	39355	29886740	200	55912	759	847
C6	CRA019395	Sputum	Asia	China	F	77		Disease	Pneumonia	15.2773	115271	229707792	200	701541	1992	7573
C6ZWJ	Pneu1 cohort	Sputum	Asia	China	F	48		Control		0.308681	41155	25029660	201	42223	608	618
C7	CRA019395	Sputum	Asia	China	F	77				15.4681	204043	275059667	200	816828	1348	4435
C7CYD	Pneu1 cohort	Sputum	Asia	China	F	72		Control		0.604067	69384	46492271	200	46679	670	708
C8	CRA019395	Sputum	Asia	China	F	63				0.151119	12102	9123214	200	73666	753	797
C8RFH	Pneu1 cohort	Sputum	Asia	China	M	56		Control		3.30119	253879	205582143	200	289283	809	968
C9	CRA019395	Sputum	Asia	China	M	42				3.14015	153578	168562331	200	688142	1097	1710
C9YPH	Pneu1 cohort	Sputum	Asia	China	F	57		Control		1.6416	141240	124078301	200	258376	878	1155
CNC1	Pneu1 cohort	Sputum	Asia	China						1.68034	233	103372	205	2158	443	432
CNC2	Pneu1 cohort	Sputum	Asia	China						3.79267	66	22732	242	524	344	343
CRR1359395	CRA020169	Oropharynx	Asia	China						0.00728499	688	446026	301	33332	648	671
CRR1359396	CRA020169	Oropharynx	Asia	China						0.552368	47249	47142237	200	550789	997	1481
CRR1359397	CRA020169	Oropharynx	Asia	China						0.0509646	11440	6979368	209	66529	610	619
CRR1359398	CRA020169	Oropharynx	Asia	China						0.0198924	1987	1304018	238	39424	656	665
CRR1359399	CRA020169	Oropharynx	Asia	China						0.0259506	4916	2892948	208	174130	588	589
CRR1359400	CRA020169	Oropharynx	Asia	China						0.0197229	3845	2031140	202	34602	528	524
CRR1359401	CRA020169	Oropharynx	Asia	China						0.120801	23705	20526226	200	116820	865	996
CRR1359402	CRA020169	Oropharynx	Asia	China						0.02358	4362	2715178	204	48337	622	620
CRR1359403	CRA020169	Oropharynx	Asia	China						0.0687803	15135	11417333	200	183922	754	780
CRR1359404	CRA020169	Oropharynx	Asia	China						0.38724	40449	45344882	200	170110	1121	1967
CRR1359405	CRA020169	Oropharynx	Asia	China						0.00320105	90	31482	205	639	349	362
CRR1359406	CRA020169	Oropharynx	Asia	China						0.0141908	2126	1287553	230	25676	605	566
CRR1359407	CRA020169	Oropharynx	Asia	China						0.0765818	16351	12035577	208	64110	736	826
CRR1359408	CRA020169	Oropharynx	Asia	China						0.156964	37992	36345608	200	71808	956	1218
CRR1359409	CRA020169	Oropharynx	Asia	China						0.0608753	15685	9156585	200	17055	583	600
CRR1359410	CRA020169	Oropharynx	Asia	China						0.383226	56575	57961519	200	95178	1024	1550
CRR1359411	CRA020169	Oropharynx	Asia	China						0.063907	12789	12888814	200	91485	1007	1381
CRR1359412	CRA020169	Oropharynx	Asia	China						0.0828271	20329	17713483	200	60846	871	1007
CRR1359413	CRA020169	Oropharynx	Asia	China						0.0258882	8039	5750335	207	11575	715	818
CRR1359414	CRA020169	Oropharynx	Asia	China						0.0904757	23794	17035890	200	42609	715	756
CRR1359415	CRA020169	Oropharynx	Asia	China						0.183998	40401	40450698	200	230348	1001	1477
CRR1359416	CRA020169	Oropharynx	Asia	China						0.0249155	5745	3570829	202	5985	621	669
CRR1359417	CRA020169	Oropharynx	Asia	China						0.101999	29081	25876553	200	120967	889	1156
CRR1359418	CRA020169	Oropharynx	Asia	China						0.314376	73961	74781970	200	221492	1011	1527
CRR1359419	CRA020169	Oropharynx	Asia	China						0.0462202	9148	9518326	200	298847	1040	1691
CRR1359420	CRA020169	Oropharynx	Asia	China						0.0411184	16225	9259746	200	39268	570	595
CRR1359421	CRA020169	Oropharynx	Asia	China						0.0216738	5526	3790711	201	60037	685	764
CRR1359422	CRA020169	Oropharynx	Asia	China						0.335044	67868	72603838	200	183214	1069	1844
CRR1359423	CRA020169	Oropharynx	Asia	China						0.133209	44727	39285134	200	43671	878	1121
CRR1359424	CRA020169	Oropharynx	Asia	China						0.120882	24378	18354282	200	182123	752	902
CRR1359425	CRA020169	Oropharynx	Asia	China						0.472656	61853	80901108	200	227805	1307	2751
CRR1359426	CRA020169	Oropharynx	Asia	China						0.0865582	24020	18657464	200	21519	776	925
CRR1359427	CRA020169	Oropharynx	Asia	China						0.274134	53509	40895372	200	166899	764	860
CRR1359428	CRA020169	Oropharynx	Asia	China						0.507443	63214	54490296	200	266939	861	1347
CRR1359429	CRA020169	Oropharynx	Asia	China						0.447045	99549	88743483	200	157586	891	1281
CRR1359430	CRA020169	Oropharynx	Asia	China						0.36349	63229	60385399	200	231683	955	1272
CRR1359431	CRA020169	Oropharynx	Asia	China						0.0815518	15472	12948822	200	184744	836	958
CRR1359432	CRA020169	Oropharynx	Asia	China						0.0104074	1310	716850	270	13440	547	519
CRR1359433	CRA020169	Oropharynx	Asia	China						0.319347	56814	53124372	200	256278	935	1257
CRR1359434	CRA020169	Oropharynx	Asia	China						0.810895	100896	98318265	200	244329	974	1429
CRR1359435	CRA020169	Oropharynx	Asia	China						0.129114	32847	29495676	200	103521	897	1143
CRR1359436	CRA020169	Oropharynx	Asia	China						0.375756	87623	73813200	200	256901	842	1104
CRR1359437	CRA020169	Oropharynx	Asia	China						0.253819	46835	43406915	200	243300	926	1228
CRR1359438	CRA020169	Oropharynx	Asia	China						0.0213522	2137	995594	269	4485	465	442
CRR1359439	CRA020169	Oropharynx	Asia	China						0.0692222	14151	11275188	203	93173	796	963
CRR1359440	CRA020169	Oropharynx	Asia	China						0.0397556	5435	2908976	300	7081	535	540
CRR1359441	CRA020169	Oropharynx	Asia	China						0.013649	1427	645935	281	2638	452	444
CRR1359442	CRA020169	Oropharynx	Asia	China						0.109905	28844	20298195	200	66158	703	751
CRR1359443	CRA020169	Oropharynx	Asia	China						0.0866785	16438	14890917	200	63112	905	1179
CRR1359444	CRA020169	Oropharynx	Asia	China						0.304396	48227	46962660	200	488143	973	1447
CRR1359445	CRA020169	Oropharynx	Asia	China						0.184467	48868	40704646	200	66976	832	1030
CRR1359446	CRA020169	Oropharynx	Asia	China						0.14637	31171	30218249	200	382348	969	1458
CRR1359447	CRA020169	Oropharynx	Asia	China						0.309089	39837	32875146	200	209783	825	1047
CRR1359448	CRA020169	Oropharynx	Asia	China						1.14336	195420	143272295	200	389788	733	1010
CRR1359449	CRA020169	Oropharynx	Asia	China						0.119967	31102	26823238	200	234302	862	1025
CRR1359450	CRA020169	Oropharynx	Asia	China						0.285113	77770	66459956	200	172597	854	1098
CRR1359451	CRA020169	Oropharynx	Asia	China						0.508595	81217	82730644	200	283132	1018	1484
CRR1359452	CRA020169	Oropharynx	Asia	China						0.0179361	3766	1775398	205	3002	471	468
CRR1359453	CRA020169	Oropharynx	Asia	China						0.095495	29460	24096620	200	24099	817	989
CRR1359454	CRA020169	Oropharynx	Asia	China						0.281335	49388	59145421	200	508765	1197	2038
CRR1359455	CRA020169	Oropharynx	Asia	China						0.0484056	11497	8148335	207	92413	708	775
CRR1359456	CRA020169	Oropharynx	Asia	China						0.150764	41123	35581946	200	364573	865	1095
CRR1359457	CRA020169	Oropharynx	Asia	China						0.879555	113058	115147532	200	684205	1018	1682
CRR1359458	CRA020169	Oropharynx	Asia	China						0.0506018	16565	10920631	202	41087	659	659
CRR1359459	CRA020169	Oropharynx	Asia	China						0.123742	28268	23253806	201	123512	822	919
CRR1359460	CRA020169	Oropharynx	Asia	China						0.129393	28796	24198361	200	348407	840	946
CRR1359461	CRA020169	Oropharynx	Asia	China						0.152399	39348	30957502	200	284826	786	875
CRR1359462	CRA020169	Oropharynx	Asia	China						0.576327	73895	68845045	200	343822	931	1371
CRR1359463	CRA020169	Oropharynx	Asia	China						0.0316487	7523	4136102	201	39851	549	555
CRR1359464	CRA020169	Oropharynx	Asia	China						0.399616	54837	49786407	200	234715	907	1257
CRR1359465	CRA020169	Oropharynx	Asia	China						0.0259602	7850	4214777	248	3970	536	555
CRR1359466	CRA020169	Oropharynx	Asia	China						0.824016	63339	67002440	200	440059	1057	1926
CRR1359467	CRA020169	Oropharynx	Asia	China						0.104587	18776	18237576	200	325011	971	1220
CRR1359468	CRA020169	Oropharynx	Asia	China						0.664301	109342	107414190	200	259944	982	1576
CRR1359469	CRA020169	Oropharynx	Asia	China						0.24116	49240	45077968	200	336151	915	1197
CRR1359470	CRA020169	Oropharynx	Asia	China						0.194925	40553	40957641	200	240129	1009	1530
CRR1359471	CRA020169	Oropharynx	Asia	China						0.191314	49703	40897090	200	65560	822	960
CRR1359472	CRA020169	Oropharynx	Asia	China						0.270797	56375	52835070	200	232726	937	1356
CRR1359473	CRA020169	Oropharynx	Asia	China						0.776586	111826	105075468	200	513820	939	1596
CRR1359474	CRA020169	Oropharynx	Asia	China						0.38556	44531	56583451	200	504065	1270	2349
CRR1359475	CRA020169	Oropharynx	Asia	China						0.0274151	6457	4646598	201	31714	719	817
CRR1359476	CRA020169	Oropharynx	Asia	China						0.124131	14880	14292325	200	178127	960	1398
CRR1359477	CRA020169	Oropharynx	Asia	China						0.0352505	6536	5517293	202	37258	844	1097
CRR1359478	CRA020169	Oropharynx	Asia	China						0.049065	11109	9300661	201	78000	837	966
CRR1359479	CRA020169	Oropharynx	Asia	China						0.277703	43018	46909923	200	315897	1090	1708
CRR1359480	CRA020169	Oropharynx	Asia	China						0.0309257	7967	4077661	219	38410	511	515
CRR1359481	CRA020169	Oropharynx	Asia	China						0.0605869	16620	13524542	202	18855	813	983
CRR1359482	CRA020169	Oropharynx	Asia	China						0.516434	101166	81240596	200	325635	803	1158
CRR1359483	CRA020169	Oropharynx	Asia	China						0.139295	34111	31043866	200	146075	910	1133
CRR1359484	CRA020169	Oropharynx	Asia	China						0.55319	73003	82589899	200	379334	1131	1881
CRR1359485	CRA020169	Oropharynx	Asia	China						0.414086	61292	60333600	200	543340	984	1461
CRR1359486	CRA020169	Oropharynx	Asia	China						0.0161353	3743	2356702	208	6327	629	675
CRR1359487	CRA020169	Oropharynx	Asia	China						0.15456	25254	27188280	200	497076	1076	1639
CRR1359488	CRA020169	Oropharynx	Asia	China						0.162922	35245	24860218	200	242589	705	741
CRR1359489	CRA020169	Oropharynx	Asia	China						0.0233734	5406	3951237	200	7635	730	857
CRR1359490	CRA020169	Oropharynx	Asia	China						0.0156777	3078	1732015	278	33376	562	564
CRR1359491	CRA020169	Oropharynx	Asia	China						0.59926	55797	64114133	200	300716	1149	1952
CRR1359492	CRA020169	Oropharynx	Asia	China						0.187307	20925	26403686	200	217479	1261	2776
CRR1359493	CRA020169	Oropharynx	Asia	China						0.0519029	14408	10179902	201	50532	706	800
CRR1359494	CRA020169	Oropharynx	Asia	China						0.0292286	5978	3863678	200	27416	646	694
CRR1359495	CRA020169	Oropharynx	Asia	China						0.42912	49468	53993685	200	259365	1091	1779
CRR1359496	CRA020169	Oropharynx	Asia	China						0.590051	93423	82660197	200	343378	884	1215
CRR1359497	CRA020169	Oropharynx	Asia	China						0.461715	64324	67666680	200	289491	1051	1686
CRR1359498	CRA020169	Oropharynx	Asia	China						0.202451	31300	29221991	200	634975	933	1233
CRR1359499	CRA020169	Oropharynx	Asia	China						0.157713	42838	35789454	200	197037	835	961
CRR1359500	CRA020169	Oropharynx	Asia	China						0.384161	62771	64211524	200	244142	1022	1429
CRR1359501	CRA020169	Oropharynx	Asia	China						0.0723933	16112	11531541	205	486640	715	712
CRR1359502	CRA020169	Oropharynx	Asia	China						0.645058	84900	98642379	200	291358	1161	2267
CRR1359503	CRA020169	Oropharynx	Asia	China						0.0545527	18517	12397643	200	66867	669	708
CRR1359504	CRA020169	Oropharynx	Asia	China						0.1307	25427	22211465	200	314092	873	1057
CRR1359505	CRA020169	Oropharynx	Asia	China						1.08899	115614	124686482	200	302234	1078	2165
CRR1359506	CRA020169	Oropharynx	Asia	China						0.941177	120009	123256726	200	257639	1027	2044
CRR1359507	CRA020169	Oropharynx	Asia	China						0.769195	117083	96642611	200	282424	825	1254
CRR1359508	CRA020169	Oropharynx	Asia	China						0.638006	140008	119045805	200	237973	850	1266
CRR1359509	CRA020169	Oropharynx	Asia	China						0.467379	55231	61355346	200	193599	1110	2283
CRR1359510	CRA020169	Oropharynx	Asia	China						0.0549818	19543	14067265	200	22523	719	813
CRR1359511	CRA020169	Oropharynx	Asia	China						0.631998	131799	115355181	200	270075	875	1190
CRR1359512	CRA020169	Oropharynx	Asia	China						0.21208	33210	37217781	200	275921	1120	1825
CRR1359513	CRA020169	Oropharynx	Asia	China						0.100031	24281	17903690	200	82324	737	784
CRR1359514	CRA020169	Oropharynx	Asia	China						0.0690531	15210	10478641	201	44773	688	721
CRR1359515	CRA020169	Oropharynx	Asia	China						0.404285	66671	67631747	200	148576	1014	1839
CRR1359516	CRA020169	Oropharynx	Asia	China						0.305714	53816	43559527	200	79049	809	986
CRR1359517	CRA020169	Oropharynx	Asia	China						0.0954556	21406	18183941	200	34538	849	1079
CRR1359518	CRA020169	Oropharynx	Asia	China						0.00506454	209	143723	301	5408	687	885
CRR1359519	CRA020169	Oropharynx	Asia	China						0.133355	18044	19292313	200	486230	1069	1634
CRR1359520	CRA020169	Oropharynx	Asia	China						0.101718	11640	14137282	200	75274	1214	2464
CRR1359521	CRA020169	Oropharynx	Asia	China						0.169688	28746	32970311	200	1050573	1146	2017
CRR1359522	CRA020169	Oropharynx	Asia	China						0.0473456	12763	8623757	200	37529	675	674
CRR1359523	CRA020169	Oropharynx	Asia	China						0.0223552	4531	2518731	278	19719	555	566
CRR1359524	CRA020169	Oropharynx	Asia	China						0.0417705	11241	9128756	203	18592	812	969
CRR1359525	CRA020169	Oropharynx	Asia	China						0.491099	71901	77539402	200	306393	1078	1701
CRR1359526	CRA020169	Oropharynx	Asia	China						0.00406175	250	102383	301	1201	409	396
CRR1359527	CRA020169	Oropharynx	Asia	China						0.027151	4934	2780507	235	12815	563	553
CRR1359528	CRA020169	Oropharynx	Asia	China						0.0576965	14550	11391538	200	72858	782	878
CRR1359529	CRA020169	Oropharynx	Asia	China						0.0164913	1736	979336	227	66903	564	540
CRR1359530	CRA020169	Oropharynx	Asia	China						0.0168527	1884	977208	231	16783	518	495
CRR1359531	CRA020169	Oropharynx	Asia	China						0.0203174	2625	1360987	270	9374	518	497
CRR1359532	CRA020169	Oropharynx	Asia	China						0.00394019	178	115380	270	5468	648	695
CRR1359533	CRA020169	Oropharynx	Asia	China						0.0497083	14830	10055415	202	81823	678	716
CRR1359534	CRA020169	Oropharynx	Asia	China						0.00918578	805	608688	234	62554	756	831
CRR1359535	CRA020169	Oropharynx	Asia	China						0.0308929	4503	5852160	200	31851	1299	2869
CRR1359536	CRA020169	Oropharynx	Asia	China						0.211809	28247	34467993	200	307039	1220	2196
CRR1359537	CRA020169	Oropharynx	Asia	China						0.198659	49383	42306660	200	56156	856	1028
CRR1359538	CRA020169	Oropharynx	Asia	China						0.055545	18270	12339007	200	45327	675	753
CRR1359539	CRA020169	Oropharynx	Asia	China						0.0285624	4118	2241347	201	55744	544	514
CRR1359540	CRA020169	Oropharynx	Asia	China						0.00376156	113	52190	302	983	461	475
CRR1359541	CRA020169	Oropharynx	Asia	China						0.0355158	7908	5912901	200	20143	747	777
CRR1359542	CRA020169	Oropharynx	Asia	China						0.172617	30329	27270635	200	52858	899	1284
CRR1359543	CRA020169	Oropharynx	Asia	China						0.368466	42494	48322885	200	374552	1137	1784
CRR1359544	CRA020169	Oropharynx	Asia	China						0.149941	51733	35470288	200	85163	685	745
CRR1359545	CRA020169	Oropharynx	Asia	China						0.539971	72756	76722394	200	218103	1054	1744
CRR1359546	CRA020169	Oropharynx	Asia	China						0.157684	36843	35171554	200	101234	954	1238
CRR1359547	CRA020169	Oropharynx	Asia	China						0.20041	36624	44607139	200	114796	1217	2111
CRR1359548	CRA020169	Oropharynx	Asia	China						0.246374	53316	53254502	200	324854	998	1338
CRR1359549	CRA020169	Oropharynx	Asia	China						0.208068	30524	39274558	200	386248	1286	2346
CRR1359550	CRA020169	Oropharynx	Asia	China						0.0850344	16865	12713318	200	288507	753	808
CRR1359551	CRA020169	Oropharynx	Asia	China						0.240545	43448	45733805	200	385189	1052	1552
CRR1359552	CRA020169	Oropharynx	Asia	China						0.0392547	11491	7611095	201	29180	662	687
CRR1359553	CRA020169	Oropharynx	Asia	China						0.0905805	21806	17727256	200	405280	812	900
CRR1359554	CRA020169	Oropharynx	Asia	China						0.0183536	2504	2757851	204	29862	1101	1951
CRR1359555	CRA020169	Oropharynx	Asia	China						0.322736	60622	61586510	200	288650	1015	1449
CRR1359556	CRA020169	Oropharynx	Asia	China						0.0287232	7912	4236562	207	33366	535	539
CRR1359557	CRA020169	Oropharynx	Asia	China						0.0169594	6299	4312796	235	4575	684	751
CRR1359558	CRA020169	Oropharynx	Asia	China						0.0647819	15096	12523883	200	34199	829	1218
CRR1359559	CRA020169	Oropharynx	Asia	China						0.0755571	19225	15041433	200	103800	782	921
CRR1359560	CRA020169	Oropharynx	Asia	China						0.463998	79816	61986388	200	260982	776	987
CRR1359561	CRA020169	Oropharynx	Asia	China						0.697857	108009	103549449	200	435342	958	1560
CRR1359562	CRA020169	Oropharynx	Asia	China						0.254893	53522	56458301	200	219170	1054	1582
CRR1359563	CRA020169	Oropharynx	Asia	China						0.202175	35967	30984032	200	95074	861	1026
CRR1359564	CRA020169	Oropharynx	Asia	China						0.0809288	24893	18114390	200	26818	727	786
CRR1359565	CRA020169	Oropharynx	Asia	China						0.0280564	5942	5631988	204	18148	947	1328
CRR1359566	CRA020169	Oropharynx	Asia	China						0.0854692	25084	21274600	201	58662	848	1020
CRR1359567	CRA020169	Oropharynx	Asia	China						0.168079	14909	12740813	200	600300	854	1131
CRR1359568	CRA020169	Oropharynx	Asia	China						0.215814	31531	27355978	200	380679	867	1072
CRR1359569	CRA020169	Oropharynx	Asia	China						0.406269	76620	73001749	200	639031	952	1245
CRR1359570	CRA020169	Oropharynx	Asia	China						0.529131	59575	64637197	200	246604	1084	1881
CRR1359571	CRA020169	Oropharynx	Asia	China						0.0189156	3229	1850178	256	62845	572	530
CRR1359572	CRA020169	Oropharynx	Asia	China						0.247669	51806	46397681	200	203626	895	1126
CRR1359573	CRA020169	Oropharynx	Asia	China						0.166854	31381	32303214	200	78763	1029	1432
CRR1359574	CRA020169	Oropharynx	Asia	China						0.127047	19046	16998814	200	46539	892	1160
CRR1359575	CRA020169	Oropharynx	Asia	China						0.182602	31055	27071426	200	252587	871	1100
CRR1359576	CRA020169	Oropharynx	Asia	China						0.204771	25809	30358286	200	370921	1176	1976
CRR1359577	CRA020169	Oropharynx	Asia	China						0.0755192	14874	9861966	200	53064	663	696
CRR1359578	CRA020169	Oropharynx	Asia	China						0.255009	42460	43498045	200	457357	1024	1490
CRR1359579	CRA020169	Oropharynx	Asia	China						0.0169993	3358	2359288	209	11853	702	806
CRR1359580	CRA020169	Oropharynx	Asia	China						0.254688	35361	41342586	200	249362	1169	2336
CRR1359581	CRA020169	Oropharynx	Asia	China						0.0179152	3802	2075048	206	6268	545	554
CRR1359582	CRA020169	Oropharynx	Asia	China						0.00973618	1746	786734	271	3676	450	442
CRR1359583	CRA020169	Oropharynx	Asia	China						0.240313	31919	23432172	200	121532	734	841
CRR1359584	CRA020169	Oropharynx	Asia	China						0.0450326	11675	8824149	202	13229	755	908
CRR1359585	CRA020169	Oropharynx	Asia	China						0.0096865	854	375732	301	3335	439	429
CRR1359586	CRA020169	Oropharynx	Asia	China						0.0925168	22220	20505346	200	187095	922	1309
CRR1359587	CRA020169	Oropharynx	Asia	China						0.0833097	26378	20759702	200	43770	787	936
CRR1359588	CRA020169	Oropharynx	Asia	China						0.0387434	9851	7223898	201	35605	733	836
CRR1359589	CRA020169	Oropharynx	Asia	China						0.0723618	19883	16050540	200	30791	807	997
CRR1359590	CRA020169	Oropharynx	Asia	China						0.0953912	30745	22094463	200	39446	718	798
CRR1359591	CRA020169	Oropharynx	Asia	China						0.625465	54215	45913579	200	168536	846	1026
CRR1359592	CRA020169	Oropharynx	Asia	China						0.0386661	8488	6922187	201	38926	815	1056
CRR1359593	CRA020169	Oropharynx	Asia	China						0.0368171	6286	6404386	200	44210	1018	1581
CRR1359594	CRA020169	Oropharynx	Asia	China						0.281936	49175	49674331	200	307790	1010	1442
CRR1359595	CRA020169	Oropharynx	Asia	China						0.368145	36152	46457433	200	243379	1285	2502
CRR1359596	CRA020169	Oropharynx	Asia	China						0.116642	32043	27516157	200	181096	858	1024
CRR1359597	CRA020169	Oropharynx	Asia	China						0.0313476	4141	4617629	201	103462	1115	6221
CRR1359598	CRA020169	Oropharynx	Asia	China						0.0161701	2860	1335865	237	3212	467	451
CRR1359599	CRA020169	Oropharynx	Asia	China						0.11902	20706	17178317	200	237831	829	970
CRR1359600	CRA020169	Oropharynx	Asia	China						0.123918	36293	31559075	200	76761	869	1107
CRR1359601	CRA020169	Oropharynx	Asia	China						0.0628994	13652	13339915	200	92821	977	1349
CRR1359602	CRA020169	Oropharynx	Asia	China						0.0697258	11864	8435529	200	60650	711	756
CRR1359603	CRA020169	Oropharynx	Asia	China						0.0288436	5444	4151635	205	35325	762	898
CRR1359604	CRA020169	Oropharynx	Asia	China						0.0425637	6202	5176240	211	101318	834	889
CRR1359605	CRA020169	Oropharynx	Asia	China						0.143427	34692	31024512	200	87755	894	1141
CRR1359606	CRA020169	Oropharynx	Asia	China						0.483237	69080	72605458	200	312437	1051	1659
CRR1359607	CRA020169	Oropharynx	Asia	China						0.0459431	11241	9358438	202	62367	832	990
CRR1359608	CRA020169	Oropharynx	Asia	China						0.187988	39429	31150368	200	247030	790	892
CRR1359609	CRA020169	Oropharynx	Asia	China						0.675947	87511	86929079	200	196952	993	1464
CRR1359610	CRA020169	Oropharynx	Asia	China						0.150104	26706	28887197	200	100529	1081	1546
CRR1359611	CRA020169	Oropharynx	Asia	China						0.0267204	1351	776354	290	38970	574	518
CRR1359612	CRA020169	Oropharynx	Asia	China						0.0717102	21439	15490971	200	99344	722	851
CRR1359613	CRA020169	Oropharynx	Asia	China						0.337248	57672	55399636	200	223671	960	1322
CRR1359614	CRA020169	Oropharynx	Asia	China						0.25762	54563	52458131	200	381039	961	1258
CRR1359615	CRA020169	Oropharynx	Asia	China						0.0240585	3975	1919660	216	3673	482	480
CRR1359616	CRA020169	Oropharynx	Asia	China						0.399507	103416	77721632	200	270509	751	874
CRR1359617	CRA020169	Oropharynx	Asia	China						0.0648047	20461	14446170	201	61528	706	779
CRR1359618	CRA020169	Oropharynx	Asia	China						0.0693249	15094	8875424	201	102116	588	579
CRR1359619	CRA020169	Oropharynx	Asia	China						0.0233876	5182	2710511	261	38891	523	527
CRR1359620	CRA020169	Oropharynx	Asia	China						0.108577	23642	19906462	201	212444	841	978
CRR1359621	CRA020169	Oropharynx	Asia	China						0.0270871	7899	4439018	205	52953	561	577
CRR1359622	CRA020169	Oropharynx	Asia	China						0.371893	94064	76956867	200	259857	818	1039
CRR1359623	CRA020169	Oropharynx	Asia	China						0.0104142	1085	564680	219	8372	520	512
CRR1359624	CRA020169	Oropharynx	Asia	China						0.528539	67687	58828580	200	206797	869	1042
CRR1359625	CRA020169	Oropharynx	Asia	China						0.428135	73328	72510714	200	134559	988	1557
CRR1359626	CRA020169	Oropharynx	Asia	China						0.102958	26943	20482836	200	96930	760	874
CRR1359627	CRA020169	Oropharynx	Asia	China						0.28434	63028	52301870	200	150536	829	964
CRR1359628	CRA020169	Oropharynx	Asia	China						0.0614395	14296	10827629	200	59930	757	866
CRR1359629	CRA020169	Oropharynx	Asia	China						0.157532	44634	35122368	200	204662	786	948
CRR1359630	CRA020169	Oropharynx	Asia	China						0.0446675	11302	6219990	200	74789	550	539
CRR1359631	CRA020169	Oropharynx	Asia	China						0.013367	1383	813967	242	33179	588	584
CRR1359632	CRA020169	Oropharynx	Asia	China						0.016909	4217	2220380	207	5236	526	535
CRR1359633	CRA020169	Oropharynx	Asia	China						0.0174574	2225	1320798	204	76869	593	581
CRR1359634	CRA020169	Oropharynx	Asia	China						0.203431	43417	38370116	200	385497	883	1115
CRR1359635	CRA020169	Oropharynx	Asia	China						0.108261	31883	21357926	200	191109	669	734
CRR1359636	CRA020169	Oropharynx	Asia	China						0.0589951	8486	7810290	200	154230	920	1471
CRR1359637	CRA020169	Oropharynx	Asia	China						0.0253623	4592	2555272	210	11711	556	552
CRR1359638	CRA020169	Oropharynx	Asia	China						0.0512086	13200	8695933	203	22034	658	691
CRR1359639	CRA020169	Oropharynx	Asia	China						0.0209728	2464	1760644	242	29684	714	793
CRR1359640	CRA020169	Oropharynx	Asia	China						0.392152	80047	70209789	200	446339	877	1144
CRR1359641	CRA020169	Oropharynx	Asia	China						0.0570094	18534	10844036	204	41951	585	609
CRR1359642	CRA020169	Oropharynx	Asia	China						0.156392	41848	33938594	200	39992	810	987
CRR1359643	CRA020169	Oropharynx	Asia	China						0.0973976	18655	17165201	200	184259	920	1224
CRR1359644	CRA020169	Oropharynx	Asia	China						0.770981	33355	42300156	200	724024	1268	2769
CRR1359645	CRA020169	Oropharynx	Asia	China						0.0266027	3570	2056373	273	41069	576	557
CRR1359646	CRA020169	Oropharynx	Asia	China						0.00763033	254	161154	301	47970	634	583
CRR1359647	CRA020169	Oropharynx	Asia	China						0.0499499	15526	9987061	200	36977	643	693
CRR1359648	CRA020169	Oropharynx	Asia	China						0.153171	40790	30576096	200	176542	749	832
CRR1359649	CRA020169	Oropharynx	Asia	China						0.179124	40605	36141578	200	240219	890	1101
CRR1359650	CRA020169	Oropharynx	Asia	China						0.0588929	9888	7820178	202	59738	790	816
CRR1359651	CRA020169	Oropharynx	Asia	China						0.012099	1603	878752	203	36748	548	505
CRR1359652	CRA020169	Oropharynx	Asia	China						0.0594726	12416	10203819	201	42793	821	1095
CRR1359653	CRA020169	Oropharynx	Asia	China						0.0797025	15621	11258803	200	284219	720	722
CRR1359654	CRA020169	Oropharynx	Asia	China						0.0652441	15590	9690112	202	257507	621	635
CRR1359655	CRA020169	Oropharynx	Asia	China						0.0529269	12877	9618280	200	248750	746	849
CRR1359656	CRA020169	Oropharynx	Asia	China						0.568475	96834	86197687	200	374009	890	1157
CRR1359657	CRA020169	Oropharynx	Asia	China						0.12477	38936	27685151	200	62914	711	761
CRR1359658	CRA020169	Oropharynx	Asia	China						0.0681445	13348	10110374	200	185038	757	873
CRR1359659	CRA020169	Oropharynx	Asia	China						0.50314	60451	55456802	200	292573	917	1323
CRR1359660	CRA020169	Oropharynx	Asia	China						0.194062	43758	37895968	200	93436	866	1064
CRR1359661	CRA020169	Oropharynx	Asia	China						0.369136	80631	71096496	200	230463	881	1196
CRR1359662	CRA020169	Oropharynx	Asia	China						0.15584	22151	22672304	200	160410	1023	1848
CRR1359663	CRA020169	Oropharynx	Asia	China						0.0532834	16417	12544821	200	183094	764	915
CRR1359664	CRA020169	Oropharynx	Asia	China						0.0401929	6396	6229307	205	252836	973	1325
CRR1359665	CRA020169	Oropharynx	Asia	China						0.218582	36914	30623548	200	232252	829	1003
CRR1359666	CRA020169	Oropharynx	Asia	China						0.653136	73888	80336145	200	377290	1087	1773
CRR1359667	CRA020169	Oropharynx	Asia	China						0.38983	59706	46966397	200	119049	786	1016
CRR1359668	CRA020169	Oropharynx	Asia	China						0.106932	30971	20124705	200	173785	649	661
CRR1359669	CRA020169	Oropharynx	Asia	China						0.164558	37844	36270463	200	72540	958	1269
CRR1359670	CRA020169	Oropharynx	Asia	China						0.0188948	3274	1632741	201	30147	498	491
CRR1359671	CRA020169	Oropharynx	Asia	China						0.542629	137757	117571303	200	160129	853	1073
CRR1359672	CRA020169	Oropharynx	Asia	China						0.0803853	23662	17400642	200	42058	735	845
CRR1359673	CRA020169	Oropharynx	Asia	China						0.0279093	5977	5361246	202	41067	896	1145
CRR1359674	CRA020169	Oropharynx	Asia	China						0.0369067	10116	6553450	205	48497	647	681
CRR1359675	CRA020169	Oropharynx	Asia	China						0.128918	29163	22547671	200	174674	773	807
CRR1359676	CRA020169	Oropharynx	Asia	China						0.0324408	6926	4648573	202	184493	671	710
CRR1359677	CRA020169	Oropharynx	Asia	China						0.0182704	1475	783766	240	13367	531	479
CRR1359678	CRA020169	Oropharynx	Asia	China						0.29583	62542	65777855	200	207148	1051	1663
CRR1359679	CRA020169	Oropharynx	Asia	China						0.00909005	586	353553	285	16460	603	537
CRR1359680	CRA020169	Oropharynx	Asia	China						0.0127651	2677	1556344	245	4703	581	612
CRR1359681	CRA020169	Oropharynx	Asia	China						0.0173978	2633	1243586	301	22129	472	453
CRR1359682	CRA020169	Oropharynx	Asia	China						0.0160726	903	422464	279	32913	467	430
CRR1359683	CRA020169	Oropharynx	Asia	China						0.305842	45211	41929257	200	403902	927	1276
CRR1359684	CRA020169	Oropharynx	Asia	China						0.0226832	5352	2857267	215	7342	533	541
CRR1359685	CRA020169	Oropharynx	Asia	China						0.0955409	24003	18971358	200	233185	790	936
CRR1359686	CRA020169	Oropharynx	Asia	China						0.109959	20099	20590882	200	359686	1024	1686
CRR1359687	CRA020169	Oropharynx	Asia	China						0.0267969	9790	7112317	202	39009	726	814
CRR1359688	CRA020169	Oropharynx	Asia	China						0.494749	159977	122032259	200	84391	762	913
CRR1359689	CRA020169	Oropharynx	Asia	China						0.135188	26918	18089130	200	74832	672	722
CRR1359690	CRA020169	Oropharynx	Asia	China						0.481928	119709	100860281	200	190780	842	1043
CRR1359691	CRA020169	Oropharynx	Asia	China						0.146167	36314	27990198	200	111730	770	853
CRR1359692	CRA020169	Oropharynx	Asia	China						0.0100207	1241	602204	301	38567	485	465
CRR1359693	CRA020169	Oropharynx	Asia	China						0.0249242	7179	3587938	203	28027	499	502
CRR1359694	CRA020169	Oropharynx	Asia	China						0.00649798	439	316871	283	39568	721	720
CRR1359695	CRA020169	Oropharynx	Asia	China						0.0425035	8007	5014354	200	248497	626	639
CRR1359696	CRA020169	Oropharynx	Asia	China						0.0279096	5345	2831549	211	39062	529	514
CRR1359697	CRA020169	Oropharynx	Asia	China						0.0218556	2901	1770922	203	36200	610	566
CRR1359698	CRA020169	Oropharynx	Asia	China						0.00227466	24	9349	301	602	389	393
CRR1359699	CRA020169	Oropharynx	Asia	China						0.045289	6797	3719735	208	180840	547	525
CRR1359700	CRA020169	Oropharynx	Asia	China						0.042391	10036	6163789	202	49056	614	645
CRR1359701	CRA020169	Oropharynx	Asia	China						0.103346	23469	18215506	200	99729	776	843
CRR1359702	CRA020169	Oropharynx	Asia	China						0.0107819	698	360806	301	27141	516	455
CRR1359703	CRA020169	Oropharynx	Asia	China						0.0127054	1011	676908	270	32519	669	715
CRR1359704	CRA020169	Oropharynx	Asia	China						0.00671784	816	714046	301	20389	875	1089
CRR1359705	CRA020169	Oropharynx	Asia	China						0.0226385	4797	3519828	200	34769	733	839
CRR1359706	CRA020169	Oropharynx	Asia	China						0.0302625	8266	4384535	205	8302	530	539
CRR1359707	CRA020169	Oropharynx	Asia	China						0.126765	36417	32865956	200	51757	902	1183
CRR1359708	CRA020169	Oropharynx	Asia	China						0.0902467	15153	15366073	200	106450	1014	1572
CRR1359709	CRA020169	Oropharynx	Asia	China						0.0411022	11988	7165834	200	9976	597	599
CRR1359710	CRA020169	Oropharynx	Asia	China						0.575662	81224	77696844	200	235889	956	1366
CRR1359711	CRA020169	Oropharynx	Asia	China						0.00575959	328	133254	270	1364	406	390
CRR1359712	CRA020169	Oropharynx	Asia	China						0.383789	74500	66926452	200	297850	898	1312
CRR1359713	CRA020169	Oropharynx	Asia	China						0.0799669	5384	2769871	200	49693	514	510
CRR1359714	CRA020169	Oropharynx	Asia	China						0.0538217	21346	13013342	201	11857	609	645
CRR1359715	CRA020169	Oropharynx	Asia	China						0.058625	17218	12685825	201	36284	736	855
CRR1359716	CRA020169	Oropharynx	Asia	China						0.228166	67699	56511123	200	158835	834	1032
CRR1359717	CRA020169	Oropharynx	Asia	China						0.00992719	3028	1545895	232	5816	510	517
CRR1359718	CRA020169	Oropharynx	Asia	China						0.00407836	86	65749	287	7223	764	1126
CRR1359719	CRA020169	Oropharynx	Asia	China						0.0254394	4092	2200451	209	47998	537	504
CRR1359720	CRA020169	Oropharynx	Asia	China						0.113037	30520	24136641	200	40231	790	942
CRR1359721	CRA020169	Oropharynx	Asia	China						0.0967422	33093	23979819	201	27925	724	820
CRR1359722	CRA020169	Oropharynx	Asia	China						0.0187933	3960	2109709	281	24134	532	523
CRR1359723	CRA020169	Oropharynx	Asia	China						0.253429	50230	47939995	200	129694	954	1284
CRR1359724	CRA020169	Oropharynx	Asia	China						0.0301529	10152	6088577	207	4585	599	632
CRR1359725	CRA020169	Oropharynx	Asia	China						0.0178094	2571	1318234	205	29866	512	486
CRR1359726	CRA020169	Oropharynx	Asia	China						0.0948439	23735	19683528	200	51711	829	964
CRR1359727	CRA020169	Oropharynx	Asia	China						0.0517794	13335	10180718	200	38885	763	843
CRR1359728	CRA020169	Oropharynx	Asia	China						0.0753987	23819	18464923	200	30225	775	885
CRR1359729	CRA020169	Oropharynx	Asia	China						0.999284	38533	33999137	200	146806	882	1113
CRR1359730	CRA020169	Oropharynx	Asia	China						0.218157	52347	46026019	200	237544	879	1120
CRR1359731	CRA020169	Oropharynx	Asia	China						0.14183	23940	25117981	200	315342	1049	1617
CRR1359732	CRA020169	Oropharynx	Asia	China						0.0409134	11155	8086013	200	41660	724	819
CRR1359733	CRA020169	Oropharynx	Asia	China						0.0220104	2953	1603514	200	36392	543	532
CRR1359734	CRA020169	Oropharynx	Asia	China						0.0296597	5769	2901584	212	18768	502	497
CRR1359735	CRA020169	Oropharynx	Asia	China						0.0248188	3843	1910892	301	29693	497	472
CRR1359736	CRA020169	Oropharynx	Asia	China						0.0072634	469	218785	279	2307	466	464
CRR1359737	CRA020169	Oropharynx	Asia	China						0.0291789	5623	3122846	207	42070	555	528
CRR1359738	CRA020169	Oropharynx	Asia	China						0.15404	37493	35518832	200	60528	947	1347
CRR1359739	CRA020169	Oropharynx	Asia	China						0.020168	3552	1740224	211	10100	489	474
CRR1359740	CRA020169	Oropharynx	Asia	China						0.332304	60175	55835477	200	140292	927	1332
CRR1359741	CRA020169	Oropharynx	Asia	China						0.239763	55051	50927178	200	185452	925	1252
CRR1359742	CRA020169	Oropharynx	Asia	China						0.107705	21254	15945600	201	250811	750	778
CRR1359743	CRA020169	Oropharynx	Asia	China						0.514602	119373	93617470	200	263208	784	1016
CRR1359744	CRA020169	Oropharynx	Asia	China						0.0326495	8331	4357480	206	15767	523	521
CRR1359745	CRA020169	Oropharynx	Asia	China						0.0166074	2426	1554427	238	71454	640	631
CRR1359746	CRA020169	Oropharynx	Asia	China						0.0481738	16133	9730974	202	13306	603	629
CRR1359747	CRA020169	Oropharynx	Asia	China						0.0942841	24081	18281832	200	69152	759	849
CRR1359748	CRA020169	Oropharynx	Asia	China						0.130749	24566	17943958	200	124002	730	754
CRR1359749	CRA020169	Oropharynx	Asia	China						0.038385	10878	5797856	202	50055	532	539
CRR1359750	CRA020169	Oropharynx	Asia	China						0.0305105	8858	6733896	203	8896	760	890
CRR1359751	CRA020169	Oropharynx	Asia	China						0.034034	4473	4592101	201	158718	1026	4468
CRR1359752	CRA020169	Oropharynx	Asia	China						0.0656411	24373	18722070	200	17625	768	887
CRR1359753	CRA020169	Oropharynx	Asia	China						0.332906	65975	61043773	200	342519	925	1190
CRR1359754	CRA020169	Oropharynx	Asia	China						0.10531	17250	22374833	201	228116	1297	2440
CRR1359755	CRA020169	Oropharynx	Asia	China						0.037038	10755	7540159	200	10552	701	787
CRR1359756	CRA020169	Oropharynx	Asia	China						0.0530545	16173	10757996	200	63904	665	728
CRR1359757	CRA020169	Oropharynx	Asia	China						0.0585711	12970	10289937	205	107764	793	868
CRR1359758	CRA020169	Oropharynx	Asia	China						0.0926761	30983	23492593	200	40587	758	867
CRR1359759	CRA020169	Oropharynx	Asia	China						0.0465883	4240	4937376	207	186436	1164	3030
CRR1359760	CRA020169	Oropharynx	Asia	China						0.0174598	3211	1559429	266	5231	485	475
CRR1359761	CRA020169	Oropharynx	Asia	China						0.20416	11915	11221955	200	281465	941	1371
CRR1359762	CRA020169	Oropharynx	Asia	China						0.00564423	1556	767743	298	2712	493	499
CRR1359763	CRA020169	Oropharynx	Asia	China						0.192387	31241	40371677	200	137706	1292	2804
CRR1359764	CRA020169	Oropharynx	Asia	China						0.481592	91446	91695308	200	171848	1002	1495
CRR1359765	CRA020169	Oropharynx	Asia	China						0.0707168	20579	15010734	200	77614	729	761
CRR1359766	CRA020169	Oropharynx	Asia	China						0.0616454	20217	14500199	201	49497	717	799
CRR1359767	CRA020169	Oropharynx	Asia	China						0.0287034	6079	3800322	204	39004	625	667
CRR1359768	CRA020169	Oropharynx	Asia	China						0.0432505	4924	3364083	210	89795	683	662
CRR1359769	CRA020169	Oropharynx	Asia	China						0.0511091	12484	8723267	200	36666	698	767
CRR1359770	CRA020169	Oropharynx	Asia	China						0.242567	42468	40558403	200	468530	955	1307
CRR1359771	CRA020169	Oropharynx	Asia	China						0.0314187	5504	2928114	271	33540	531	515
CRR1359772	CRA020169	Oropharynx	Asia	China						0.0728723	21115	13108664	200	42010	620	660
CRR1359773	CRA020169	Oropharynx	Asia	China						0.0471941	11596	7844630	202	96171	676	736
CRR1359774	CRA020169	Oropharynx	Asia	China						0.0544686	6609	6269773	202	254798	948	1379
CRR1359775	CRA020169	Oropharynx	Asia	China						0.100386	27477	20490702	200	117841	745	810
CRR1359776	CRA020169	Oropharynx	Asia	China						0.0214482	5678	2871804	212	3304	505	511
CRR1359777	CRA020169	Oropharynx	Asia	China						0.123486	34299	28428047	200	141546	828	1024
CRR1359778	CRA020169	Oropharynx	Asia	China						0.0989757	32774	24160157	200	39347	737	804
CRR1359779	CRA020169	Oropharynx	Asia	China						0.044947	12035	8637437	200	39537	717	777
CRR1359780	CRA020169	Oropharynx	Asia	China						0.331854	47042	48887956	200	220374	1039	1544
CRR1359781	CRA020169	Oropharynx	Asia	China						0.115843	31193	24971490	200	56945	800	957
CRR1359782	CRA020169	Oropharynx	Asia	China						0.225852	41021	35180170	200	98259	857	1025
CRR1359783	CRA020169	Oropharynx	Asia	China						0.0525199	15474	8854824	204	87302	572	575
CRR1359784	CRA020169	Oropharynx	Asia	China						0.0293218	7132	3644172	235	41814	510	506
CRR1359785	CRA020169	Oropharynx	Asia	China						0.03323	6653	3435237	220	40689	516	504
CRR1359786	CRA020169	Oropharynx	Asia	China						0.147166	36264	34541881	200	234621	952	1346
CRR1359787	CRA020169	Oropharynx	Asia	China						0.0299397	8800	4511012	203	5856	512	520
CRR1359788	CRA020169	Oropharynx	Asia	China						0.0140555	1614	916279	269	32530	567	514
CRR1359789	CRA020169	Oropharynx	Asia	China						0.0810752	21034	14208368	200	31285	675	719
CRR1359790	CRA020169	Oropharynx	Asia	China						0.0363314	10743	5986759	236	57873	557	546
CRR1359791	CRA020169	Oropharynx	Asia	China						0.213072	33706	33459668	200	383946	992	1451
CRR1359792	CRA020169	Oropharynx	Asia	China						0.136117	30081	27856826	200	937619	926	1239
CRR1359793	CRA020169	Oropharynx	Asia	China						0.0520757	8096	7673622	200	50813	947	1660
CRR1359794	CRA020169	Oropharynx	Asia	China						0.104405	18253	17732866	200	47670	971	1418
CRR1359795	CRA020169	Oropharynx	Asia	China						0.276968	41488	51355725	200	329957	1237	2792
CRR1359796	CRA020169	Oropharynx	Asia	China						0.0158514	2062	1039770	269	37613	504	486
CRR1359797	CRA020169	Oropharynx	Asia	China						0.242673	57016	51308949	200	257002	899	1183
CRR1359798	CRA020169	Oropharynx	Asia	China						0.936251	157734	131905593	200	278222	836	1070
CRR1359799	CRA020169	Oropharynx	Asia	China						0.023257	4879	4460480	201	13200	914	1260
CRR1359800	CRA020169	Oropharynx	Asia	China						0.145885	29103	23260721	200	432817	799	842
CRR1359801	CRA020169	Oropharynx	Asia	China						0.0747393	17138	15872975	200	63101	926	1424
CRR1359802	CRA020169	Oropharynx	Asia	China						0.156066	42831	38803117	200	99722	905	1182
CRR1359803	CRA020169	Oropharynx	Asia	China						0.100091	25428	20454166	200	92086	804	987
CRR1359804	CRA020169	Oropharynx	Asia	China						0.0654828	15270	9803926	201	182781	642	659
CRR1359805	CRA020169	Oropharynx	Asia	China						0.0453932	13324	9711268	200	67859	728	799
CRR1359806	CRA020169	Oropharynx	Asia	China						0.166833	29069	30907610	200	210216	1063	1896
CRR1359807	CRA020169	Oropharynx	Asia	China						0.0622437	20285	13432578	200	24983	662	698
CRR1359808	CRA020169	Oropharynx	Asia	China						0.0363782	9630	7029653	201	19747	729	754
CRR1359809	CRA020169	Oropharynx	Asia	China						0.442028	438	6351311	203	524957	14500	210516
CRR1359810	CRA020169	Oropharynx	Asia	China						0.0421906	8681	7722113	202	49166	889	1137
CRR1359811	CRA020169	Oropharynx	Asia	China						0.103186	23218	16403136	201	338883	706	720
CRR1359812	CRA020169	Oropharynx	Asia	China						0.00765057	730	306067	301	2874	419	402
CRR1359813	CRA020169	Oropharynx	Asia	China						0.0265141	3569	3924209	200	50539	1099	5510
CRR1359814	CRA020169	Oropharynx	Asia	China						0.0103421	853	481077	273	4669	563	556
CRR1359815	CRA020169	Oropharynx	Asia	China						0.0108734	2956	1558526	200	7751	527	531
CRR1359816	CRA020169	Oropharynx	Asia	China						0.0278249	7984	5630081	213	58571	705	772
CRR1359817	CRA020169	Oropharynx	Asia	China						0.140409	39268	31952282	200	237246	813	954
CRR1359818	CRA020169	Oropharynx	Asia	China						0.0155649	2450	1273408	209	11182	519	491
CRR1359819	CRA020169	Oropharynx	Asia	China						0.0389255	8206	6967494	201	97567	849	911
CRR1359820	CRA020169	Oropharynx	Asia	China						0.065014	11529	8866112	200	115632	769	804
CRR1359821	CRA020169	Oropharynx	Asia	China						0.0161822	3638	1852392	250	27159	509	486
CRR1359822	CRA020169	Oropharynx	Asia	China						0.0925206	17847	14239231	200	136664	797	900
CRR1359823	CRA020169	Oropharynx	Asia	China						0.644977	3646	4430687	200	232950	1215	46855
CRR1359824	CRA020169	Oropharynx	Asia	China						0.0266995	7777	5050467	229	25052	649	710
CRR1359825	CRA020169	Oropharynx	Asia	China						0.0411984	6967	5630173	203	49111	808	875
CRR1359826	CRA020169	Oropharynx	Asia	China						0.0282042	8752	5554845	206	5648	634	674
CRR1359827	CRA020169	Oropharynx	Asia	China						0.127717	29823	29282362	200	140521	981	1286
CRR1359828	CRA020169	Oropharynx	Asia	China						0.0140037	2756	1596853	249	4360	579	618
CRR1359829	CRA020169	Oropharynx	Asia	China						0.468896	93083	90189669	200	164311	968	1368
CRR1359830	CRA020169	Oropharynx	Asia	China						0.103859	28571	24307760	200	231674	850	997
CRR1359831	CRA020169	Oropharynx	Asia	China						0.0218083	5531	2844665	245	40733	514	509
CRR1359832	CRA020169	Oropharynx	Asia	China						0.0347188	10807	7136542	200	14234	660	697
CRR1359833	CRA020169	Oropharynx	Asia	China						0.0142887	1453	2524300	200	23460	1737	4281
CRR1359834	CRA020169	Oropharynx	Asia	China						0.132627	24435	16919400	202	217528	692	690
CRR1359835	CRA020169	Oropharynx	Asia	China						0.170224	28249	25436525	200	110505	900	1245
CRR1359836	CRA020169	Oropharynx	Asia	China						0.0119956	2680	1687127	218	13973	629	694
CRR1359837	CRA020169	Oropharynx	Asia	China						0.0319816	3992	3651176	200	50491	914	1797
CRR1359838	CRA020169	Oropharynx	Asia	China						0.0382749	12218	7701904	203	6240	630	680
CRR1359839	CRA020169	Oropharynx	Asia	China						0.278557	53734	47459975	200	369888	883	1159
CRR1359840	CRA020169	Oropharynx	Asia	China						0.209623	37936	37624806	200	276399	991	1316
CRR1359841	CRA020169	Oropharynx	Asia	China						0.0754914	17877	12131008	200	65609	678	663
CRR1359842	CRA020169	Oropharynx	Asia	China						0.16776	25478	33372859	200	203606	1309	3099
CRR1359843	CRA020169	Oropharynx	Asia	China						0.152812	21014	20793034	200	72061	989	1470
CRR1359844	CRA020169	Oropharynx	Asia	China						0.0856603	15934	13141392	200	94118	824	959
CRR1359845	CRA020169	Oropharynx	Asia	China						0.02403	4068	3208579	205	22874	788	1052
CRR1359846	CRA020169	Oropharynx	Asia	China						0.0915374	28585	22172139	200	57727	775	880
CRR1359847	CRA020169	Oropharynx	Asia	China						0.303523	47693	49852524	200	451123	1045	1721
CRR1359848	CRA020169	Oropharynx	Asia	China						0.273743	42795	39813670	200	327670	930	1207
CRR1359849	CRA020169	Oropharynx	Asia	China						0.0849955	16909	12250267	200	180967	724	735
CRR1359850	CRA020169	Oropharynx	Asia	China						0.326407	63099	65105941	200	214052	1031	1615
CRR1359851	CRA020169	Oropharynx	Asia	China						0.0659264	22081	13728525	200	15147	621	664
CRR1359852	CRA020169	Oropharynx	Asia	China						0.0351129	9673	5016775	204	7868	518	524
CRR1359853	CRA020169	Oropharynx	Asia	China						0.00667707	330	155037	301	2008	469	452
CRR1359854	CRA020169	Oropharynx	Asia	China						0.0320491	9069	6940373	201	16822	765	870
CRR1359855	CRA020169	Oropharynx	Asia	China						0.0699772	24056	17658244	200	49587	734	845
CRR1359856	CRA020169	Oropharynx	Asia	China						0.0223388	4503	2438370	208	2768	541	563
CRR1359857	CRA020169	Oropharynx	Asia	China						0.414171	39354	42733449	200	263691	1085	2228
CRR1359858	CRA020169	Oropharynx	Asia	China						0.0275281	7599	4197487	221	41611	552	549
CRR1359859	CRA020169	Oropharynx	Asia	China						0.593738	98714	97834502	200	439433	991	1514
CRR1359860	CRA020169	Oropharynx	Asia	China						0.118404	27911	21130168	200	41279	757	938
CRR1359861	CRA020169	Oropharynx	Asia	China						0.338153	85376	71464518	200	254181	837	1131
CRR1359862	CRA020169	Oropharynx	Asia	China						0.171763	37746	30831891	200	385600	816	1010
CRR1359863	CRA020169	Oropharynx	Asia	China						0.386775	47205	55614002	200	319402	1178	2241
CRR1359864	CRA020169	Oropharynx	Asia	China						0.0305195	7805	4771261	238	38039	611	634
CRR1359865	CRA020169	Oropharynx	Asia	China						0.162582	36946	35737619	200	91340	967	1313
CRR1359866	CRA020169	Oropharynx	Asia	China						0.0151587	3274	1601224	243	6042	489	488
CRR1359867	CRA020169	Oropharynx	Asia	China						0.22354	54372	45565926	200	303510	838	980
CRR1359868	CRA020169	Oropharynx	Asia	China						0.176498	49143	41543379	200	240738	845	1014
CRR1359869	CRA020169	Oropharynx	Asia	China						0.0377799	11557	6811165	215	13230	589	607
CRR1359870	CRA020169	Oropharynx	Asia	China						0.0438373	13862	7478686	208	4573	539	551
CRR1359871	CRA020169	Oropharynx	Asia	China						0.177747	40472	34851483	200	386766	861	1096
CRR1359872	CRA020169	Oropharynx	Asia	China						0.0647705	18389	13582611	201	37962	738	812
CRR1359873	CRA020169	Oropharynx	Asia	China						0.531318	90989	90307926	200	235522	992	1540
CRR1359874	CRA020169	Oropharynx	Asia	China						0.069198	21699	16684932	200	44349	768	880
CRR1359875	CRA020169	Oropharynx	Asia	China						0.0654585	23185	17736297	200	12326	764	893
CRR1359876	CRA020169	Oropharynx	Asia	China						0.225434	38185	36158564	200	507513	946	1222
CRR1359877	CRA020169	Oropharynx	Asia	China						0.143651	30257	23922800	200	140267	790	921
CRR1359878	CRA020169	Oropharynx	Asia	China						0.0875463	7512	7700129	200	430084	1025	1728
CRR1359879	CRA020169	Oropharynx	Asia	China						0.643518	88412	86464148	200	181751	977	1628
CRR1359880	CRA020169	Oropharynx	Asia	China						0.0777864	14106	14935073	201	469258	1058	1630
CRR1359881	CRA020169	Oropharynx	Asia	China						0.0421764	9813	8072552	203	56714	822	895
CRR1359882	CRA020169	Oropharynx	Asia	China						1.49974	18735	21118590	200	531439	1127	3280
CRR1359883	CRA020169	Oropharynx	Asia	China						0.887299	7373	11093654	209	531439	1504	97502
CRR1359884	CRA020169	Oropharynx	Asia	China						1.45882	40317	38336984	200	531439	950	1169
CRR1359885	CRA020169	Oropharynx	Asia	China						0.77405	30644	28675897	200	531379	935	1179
CRR1359886	CRA020169	Oropharynx	Asia	China						0.991944	2261	8033554	200	531439	3553	186493
CRR1359887	CRA020169	Oropharynx	Asia	China						1.11177	81460	63809837	200	531439	783	889
CRR1359888	CRA020169	Oropharynx	Asia	China						1.42125	35683	33807761	201	531259	947	1303
CRR1359889	CRA020169	Oropharynx	Asia	China						0.00114156	20	6818	207	1176	340	340
CRR1359890	CRA020169	Oropharynx	Asia	China						1.56456	6949	11815227	200	532713	1700	76015
CRR1359891	CRA020169	Oropharynx	Asia	China						1.14866	39231	33265060	200	531439	847	966
CRR1359892	CRA020169	Oropharynx	Asia	China						0.0656169	14132	9646093	200	28746	682	682
CRR1359893	CRA020169	Oropharynx	Asia	China						0.111332	37446	30644430	200	101166	818	971
CRR1359894	CRA020169	Oropharynx	Asia	China						0.114062	26832	23481718	200	42151	875	1180
CRR1359895	CRA020169	Oropharynx	Asia	China						0.91444	82572	91758680	200	525582	1111	2313
CRR1359896	CRA020169	Oropharynx	Asia	China						0.0715754	10320	10555474	203	267499	1022	1348
CRR1359897	CRA020169	Oropharynx	Asia	China						0.048439	14634	8406481	201	11918	574	580
CRR1359898	CRA020169	Oropharynx	Asia	China						0.148051	24806	22577421	200	256896	910	1170
CRR1359899	CRA020169	Oropharynx	Asia	China						0.166862	45481	40701621	200	170694	894	1139
CRR1359900	CRA020169	Oropharynx	Asia	China						0.393954	44617	52268097	200	392006	1171	2225
CRR1359901	CRA020169	Oropharynx	Asia	China						0.0999239	25758	21291963	200	51293	826	1062
CRR1359902	CRA020169	Oropharynx	Asia	China						0.555478	74195	74744705	200	620524	1007	1514
CRR1359903	CRA020169	Oropharynx	Asia	China						0.13637	17188	13875256	200	59093	807	939
CRR1359904	CRA020169	Oropharynx	Asia	China						0.382538	39001	45415259	200	486296	1164	2237
CRR1359905	CRA020169	Oropharynx	Asia	China						0.258546	59704	52043891	200	369416	871	1090
CRR1359906	CRA020169	Oropharynx	Asia	China						0.110653	24128	24728359	200	137169	1024	1503
CRR1359907	CRA020169	Oropharynx	Asia	China						0.0716256	24513	15281198	200	39021	623	636
CRR1359908	CRA020169	Oropharynx	Asia	China						0.157352	44065	33707717	200	473083	764	836
CRR1359909	CRA020169	Oropharynx	Asia	China						0.0813934	14684	11604131	200	37669	790	902
CRR1359910	CRA020169	Oropharynx	Asia	China						0.236219	28758	30031970	200	286789	1044	1582
CRR1359911	CRA020169	Oropharynx	Asia	China						0.305309	63434	60149845	200	142534	948	1395
CRR1359912	CRA020169	Oropharynx	Asia	China						0.137621	18622	17761795	200	61716	953	1384
CRR1359913	CRA020169	Oropharynx	Asia	China						0.0810778	35460	19526964	200	48148	550	596
CRR1359914	CRA020169	Oropharynx	Asia	China						0.0524591	10316	8804274	200	45949	853	1028
CRR1359915	CRA020169	Oropharynx	Asia	China						0.0798872	24883	16363640	202	98869	657	680
CRR1359916	CRA020169	Oropharynx	Asia	China						0.306895	59256	52957965	200	281043	893	1115
CRR1359917	CRA020169	Oropharynx	Asia	China						0.0479292	15297	11094262	200	13005	725	832
CRR1359918	CRA020169	Oropharynx	Asia	China						0.521283	53273	68758848	200	229679	1290	3308
CRR1359919	CRA020169	Oropharynx	Asia	China						0.0448431	4275	5531382	203	225477	1293	3038
CRR1359920	CRA020169	Oropharynx	Asia	China						0.0182616	4144	2454327	202	11942	592	614
CRR1359921	CRA020169	Oropharynx	Asia	China						0.0660001	14464	16103443	200	136566	1113	1686
CRR1359922	CRA020169	Oropharynx	Asia	China						0.0690062	20382	17147293	200	47503	841	1002
CRR1359923	CRA020169	Oropharynx	Asia	China						0.0298741	4126	2201653	207	40334	533	536
CRR1359924	CRA020169	Oropharynx	Asia	China						0.624998	40302	52903153	200	309759	1312	3118
CRR1359925	CRA020169	Oropharynx	Asia	China						0.045663	4852	5033269	202	246648	1037	6389
CRR1359926	CRA020169	Oropharynx	Asia	China						0.0197025	4572	2745490	201	11063	600	632
CRR1359927	CRA020169	Oropharynx	Asia	China						0.0287193	8500	5765409	200	8745	678	730
CRR1359928	CRA020169	Oropharynx	Asia	China						0.0669806	16238	14293605	200	34934	880	1171
CRR1359929	CRA020169	Oropharynx	Asia	China						0.0418275	12342	8821609	209	10043	714	797
CRR1359930	CRA020169	Oropharynx	Asia	China						0.0225676	5176	2672919	210	9067	516	519
CRR1359931	CRA020169	Oropharynx	Asia	China						0.223133	32794	26110550	200	57852	796	924
CRR1359932	CRA020169	Oropharynx	Asia	China						0.404608	42021	53303337	200	621049	1268	3217
CRR1359933	CRA020169	Oropharynx	Asia	China						0.0514439	8997	7383681	200	191801	820	858
CRR1359934	CRA020169	Oropharynx	Asia	China						0.187508	41819	37017692	200	235052	885	1213
CRR1359935	CRA020169	Oropharynx	Asia	China						0.184835	38733	37180398	200	261746	959	1332
CRR1359936	CRA020169	Oropharynx	Asia	China						0.28451	24727	26652391	200	403080	1077	1792
CRR1359937	CRA020169	Oropharynx	Asia	China						0.187417	48956	48204831	200	228089	984	1357
CRR1359938	CRA020169	Oropharynx	Asia	China						0.0688823	23163	16107790	200	95684	695	748
CRR1359939	CRA020169	Oropharynx	Asia	China						0.0951283	25447	23307518	200	121766	915	1187
CRR1359940	CRA020169	Oropharynx	Asia	China						0.0907413	24079	17611675	200	64981	731	850
CRR1359941	CRA020169	Oropharynx	Asia	China						0.140837	39845	34832096	200	278517	874	1071
CRR1359942	CRA020169	Oropharynx	Asia	China						0.0787758	24823	21245374	200	139720	855	1052
CRR1359943	CRA020169	Oropharynx	Asia	China						0.0121078	1776	803400	270	3988	452	437
CRR1359944	CRA020169	Oropharynx	Asia	China						0.0424299	12668	8591484	200	44046	678	737
CRR1359945	CRA020169	Oropharynx	Asia	China						0.0367708	9259	5321834	211	66923	574	585
CRR1359946	CRA020169	Oropharynx	Asia	China						0.140794	49079	37041565	200	88400	754	868
CRR1359947	CRA020169	Oropharynx	Asia	China						0.155443	29679	26411650	200	311013	889	1168
CRR1359948	CRA020169	Oropharynx	Asia	China						0.0464955	8837	7052424	200	39690	798	1021
CRR1359949	CRA020169	Oropharynx	Asia	China						0.119258	27217	22550103	200	246410	828	972
CRR1359950	CRA020169	Oropharynx	Asia	China						0.0169611	1786	882549	276	40530	494	470
CRR1359951	CRA020169	Oropharynx	Asia	China						0.307436	71638	68162988	200	519134	951	1393
CRR1359952	CRA020169	Oropharynx	Asia	China						0.111787	26714	20868037	200	69411	781	888
CRR1359953	CRA020169	Oropharynx	Asia	China						0.108205	21549	20124913	200	242017	933	1241
CRR1359954	CRA020169	Oropharynx	Asia	China						0.0515366	16089	9370391	200	41319	582	590
CRR1359955	CRA020169	Oropharynx	Asia	China						0.148819	29015	25726335	200	186243	886	1128
CRR1359956	CRA020169	Oropharynx	Asia	China						0.0419258	6791	6455597	203	64194	950	1484
CRR1359957	CRA020169	Oropharynx	Asia	China						0.0385592	6648	5090559	200	49508	765	917
CRR1359958	CRA020169	Oropharynx	Asia	China						0.0953121	32034	20964409	200	177993	654	786
CRR1359959	CRA020169	Oropharynx	Asia	China						0.0686537	21556	15233463	200	33158	706	778
CRR1359960	CRA020169	Oropharynx	Asia	China						0.0283755	6231	3192681	221	9729	512	510
CRR1359961	CRA020169	Oropharynx	Asia	China						0.0388541	9184	5273327	219	91673	574	572
CRR1359962	CRA020169	Oropharynx	Asia	China						0.0749656	13675	15291693	200	96790	1118	1932
CRR1359963	CRA020169	Oropharynx	Asia	China						0.0414876	11015	6610490	201	40793	600	633
CRR1359964	CRA020169	Oropharynx	Asia	China						0.199913	48476	38700342	200	209421	798	909
CRR1359965	CRA020169	Oropharynx	Asia	China						0.117068	24918	21417360	200	255730	859	1077
CRR1359966	CRA020169	Oropharynx	Asia	China						0.0276547	5012	2873809	201	19622	573	565
CRR1359967	CRA020169	Oropharynx	Asia	China						0.701806	103008	100894907	200	242049	979	1489
CRR1359968	CRA020169	Oropharynx	Asia	China						0.108197	16253	15360635	200	135421	945	1204
CRR1359969	CRA020169	Oropharynx	Asia	China						0.112139	30081	26792829	200	259204	890	1116
CRR1359970	CRA020169	Oropharynx	Asia	China						0.145493	33306	30045270	200	263380	902	1141
CRR1359971	CRA020169	Oropharynx	Asia	China						0.186498	23684	26236169	200	420105	1107	1904
CRR1359972	CRA020169	Oropharynx	Asia	China						0.140633	30937	28089154	200	241381	907	1255
CRR1359973	CRA020169	Oropharynx	Asia	China						0.225088	47886	42023923	200	105458	877	1154
CRR1359974	CRA020169	Oropharynx	Asia	China						0.0530945	20023	11570747	200	18337	577	599
CRR1359975	CRA020169	Oropharynx	Asia	China						0.262646	64290	59526390	200	217301	925	1209
CRR1359976	CRA020169	Oropharynx	Asia	China						0.599763	84306	87485596	200	475085	1037	1595
CRR1359977	CRA020169	Oropharynx	Asia	China						0.111743	25374	19642481	200	183648	774	872
CRR1359978	CRA020169	Oropharynx	Asia	China						0.505698	88603	84009055	200	177550	948	1575
CRR1359979	CRA020169	Oropharynx	Asia	China						0.169679	29117	33026015	200	91104	1134	1691
CRR1359980	CRA020169	Oropharynx	Asia	China						0.0570863	14488	9308502	200	39031	642	659
CRR1359981	CRA020169	Oropharynx	Asia	China						0.128854	16942	13793275	201	354690	814	892
CRR1359982	CRA020169	Oropharynx	Asia	China						0.286966	60218	55689697	200	106222	924	1237
CRR1359983	CRA020169	Oropharynx	Asia	China						0.0399221	13001	7413240	205	39422	570	589
CRR1359984	CRA020169	Oropharynx	Asia	China						0.227478	44904	38036621	200	238802	847	1051
CRR1359985	CRA020169	Oropharynx	Asia	China						0.157962	28870	22483025	200	81755	778	931
CRR1359986	CRA020169	Oropharynx	Asia	China						0.446323	105464	89624800	200	266879	849	1121
CRR1359987	CRA020169	Oropharynx	Asia	China						0.0739898	16817	14306554	201	81581	850	1098
CRR1359988	CRA020169	Oropharynx	Asia	China						0.0818221	19590	15298760	200	64514	780	878
CRR1359989	CRA020169	Oropharynx	Asia	China						0.080324	22986	17787664	200	31826	773	889
CRR1359990	CRA020169	Oropharynx	Asia	China						0.0149259	2906	1859402	205	19061	639	699
CRR1359991	CRA020169	Oropharynx	Asia	China						0.00505488	276	151418	301	4827	548	555
CRR1359992	CRA020169	Oropharynx	Asia	China						0.230771	45710	36537079	200	55383	799	1009
CRR1359993	CRA020169	Oropharynx	Asia	China						0.158671	38604	31144143	200	192690	806	917
CRR1359994	CRA020169	Oropharynx	Asia	China						0.373826	43195	49106486	200	839380	1136	1980
CRR1359995	CRA020169	Oropharynx	Asia	China						0.752034	96671	109826407	200	420776	1136	2100
CRR1359996	CRA020169	Oropharynx	Asia	China						0.0805602	12215	11037046	200	462713	903	1109
CRR1359997	CRA020169	Oropharynx	Asia	China						0.808727	117063	88111735	200	503491	752	1011
CRR1359998	CRA020169	Oropharynx	Asia	China						0.309409	46231	49629771	200	210835	1073	1750
CRR1359999	CRA020169	Oropharynx	Asia	China						0.0866883	17392	15707992	201	137530	903	1078
CRR1360000	CRA020169	Oropharynx	Asia	China						0.337508	87229	77766891	200	40447	891	1230
CRR1360001	CRA020169	Oropharynx	Asia	China						0.0516557	14890	9920751	200	15698	666	704
CRR1360002	CRA020169	Oropharynx	Asia	China						0.223271	60427	54432643	200	120047	900	1138
CRR1360003	CRA020169	Oropharynx	Asia	China						0.0837146	23799	18837038	200	60224	791	933
CRR1360004	CRA020169	Oropharynx	Asia	China						0.296271	55874	57837919	200	268190	1035	1586
CRR1360005	CRA020169	Oropharynx	Asia	China						0.0364662	9156	7164418	205	20308	782	891
CRR1360006	CRA020169	Oropharynx	Asia	China						0.131204	39852	32718017	200	74619	820	980
CRR1360007	CRA020169	Oropharynx	Asia	China						0.0252356	7254	4189427	211	75976	577	595
CRR1360008	CRA020169	Oropharynx	Asia	China						0.110701	19203	18097725	200	181536	942	1243
CRR1360009	CRA020169	Oropharynx	Asia	China						1.0609	94263	110695411	200	351389	1174	2432
CRR1360010	CRA020169	Oropharynx	Asia	China						0.0055636	259	182359	301	39523	704	721
CRR1360011	CRA020169	Oropharynx	Asia	China						0.111188	30811	18955124	200	60068	615	686
CRR1360012	CRA020169	Oropharynx	Asia	China						0.450449	60589	71562143	200	310759	1181	2198
CRR1360013	CRA020169	Oropharynx	Asia	China						0.346947	64338	57712660	200	294668	897	1109
CRR1360014	CRA020169	Oropharynx	Asia	China						0.148315	43878	32072165	200	101569	730	834
CRR1360015	CRA020169	Oropharynx	Asia	China						0.18991	41748	40482369	200	233565	969	1293
CRR1360016	CRA020169	Oropharynx	Asia	China						0.0971416	25669	21477348	200	251755	836	1074
CRR1360017	CRA020169	Oropharynx	Asia	China						0.572335	102814	108806526	200	232794	1058	1744
CRR1360018	CRA020169	Oropharynx	Asia	China						0.0281455	6517	3842872	202	38164	589	595
CRR1360019	CRA020169	Oropharynx	Asia	China						0.249266	44225	36373557	200	264999	822	956
CRR1360020	CRA020169	Oropharynx	Asia	China						0.0591547	15248	11023434	202	60470	722	780
CRR1360021	CRA020169	Oropharynx	Asia	China						0.034953	8903	7222973	200	11253	811	1022
CRR1360022	CRA020169	Oropharynx	Asia	China						0.125636	33552	26747494	200	215602	797	890
CRR1360023	CRA020169	Oropharynx	Asia	China						0.0163402	1999	2681624	201	17200	1341	2838
CRR1360024	CRA020169	Oropharynx	Asia	China						0.0260981	5117	2854729	201	47784	557	547
CRR1360025	CRA020169	Oropharynx	Asia	China						0.103551	21125	19016209	200	213881	900	1078
CRR1360026	CRA020169	Oropharynx	Asia	China						0.378606	75870	74095802	200	216276	976	1453
CRR1360027	CRA020169	Oropharynx	Asia	China						0.14172	603	2978632	201	240201	4939	63037
CRR1360028	CRA020169	Oropharynx	Asia	China						1.27319	1452	6676008	207	404781	4597	161731
CRR1360029	CRA020169	Oropharynx	Asia	China						0.00427738	150	60032	301	1088	400	382
CRR1360030	CRA020169	Oropharynx	Asia	China						0.0218304	2839	1936057	229	58100	681	715
CRR1360031	CRA020169	Oropharynx	Asia	China						0.00582271	421	193243	301	1874	459	448
CRR1360032	CRA020169	Oropharynx	Asia	China						0.018668	2748	1917278	272	39710	697	779
CRR1360033	CRA020169	Oropharynx	Asia	China						0.0295567	7834	5918604	202	68563	755	891
CRR1360034	CRA020169	Oropharynx	Asia	China						0.413624	19596	15831977	200	251314	807	915
CRR1360035	CRA020169	Oropharynx	Asia	China						0.0275339	5554	5910687	200	30983	1064	1565
CRR1360036	CRA020169	Oropharynx	Asia	China						0.00920753	1407	696213	222	4927	494	474
CRR1360037	CRA020169	Oropharynx	Asia	China						0.0720654	20224	15867490	201	50551	784	922
CRR1360038	CRA020169	Oropharynx	Asia	China						0.107078	37902	24271673	202	54265	640	684
CRR1360039	CRA020169	Oropharynx	Asia	China						0.243672	47723	45409095	200	213198	951	1421
CRR1360040	CRA020169	Oropharynx	Asia	China						1.44243	2858	6725581	203	943629	2353	216448
CRR1360041	CRA020169	Oropharynx	Asia	China						0.355278	52570	44501451	200	383541	846	1041
CRR1360042	CRA020169	Oropharynx	Asia	China						0.0972189	25901	22974585	200	27765	887	1301
CRR1360043	CRA020169	Oropharynx	Asia	China						0.2556	61713	54596008	200	234987	884	1115
CRR1360044	CRA020169	Oropharynx	Asia	China						0.0085392	919	589027	288	59924	640	634
CRR1360045	CRA020169	Oropharynx	Asia	China						0.0428999	14291	10870535	200	17934	760	844
CRR1360046	CRA020169	Oropharynx	Asia	China						0.112915	7275	8163863	200	262549	1122	1908
CRR1360047	CRA020169	Oropharynx	Asia	China						0.01247	3675	2057707	271	8870	559	579
CRR1360048	CRA020169	Oropharynx	Asia	China						0.340368	68290	54869049	200	463070	803	1110
CRR1360049	CRA020169	Oropharynx	Asia	China						0.191424	40966	38477233	200	245196	939	1231
CRR1360050	CRA020169	Oropharynx	Asia	China						0.1577	42028	33337238	200	257815	793	928
CRR1360051	CRA020169	Oropharynx	Asia	China						0.0158102	5280	2841247	270	5476	538	548
CRR1360052	CRA020169	Oropharynx	Asia	China						0.185702	47986	42760169	200	71642	891	1243
CRR1360053	CRA020169	Oropharynx	Asia	China						0.194902	36270	31932557	200	162863	880	1076
CRR1360054	CRA020169	Oropharynx	Asia	China						0.137029	19165	23369833	200	473872	1219	2282
CRR1360055	CRA020169	Oropharynx	Asia	China						0.121023	34247	27201549	200	241920	794	978
CRR1360056	CRA020169	Oropharynx	Asia	China						0.171623	47453	34880607	200	454313	735	807
CRR1360057	CRA020169	Oropharynx	Asia	China						1.32981	81820	82420959	200	1323862	1007	1430
CRR1360058	CRA020169	Oropharynx	Asia	China						0.057615	16721	10890452	200	44281	651	706
CRR1360059	CRA020169	Oropharynx	Asia	China						0.103665	16675	17867849	200	165162	1071	1712
CRR1360060	CRA020169	Oropharynx	Asia	China						0.0101239	655	402185	241	31834	614	550
CRR1360061	CRA020169	Oropharynx	Asia	China						0.0351939	10629	6444440	203	7982	606	636
CRR1360062	CRA020169	Oropharynx	Asia	China						0.285303	81497	67962801	200	141318	833	1062
CRR1360063	CRA020169	Oropharynx	Asia	China						0.0124323	899	390977	208	2466	434	418
CRR1360064	CRA020169	Oropharynx	Asia	China						0.370697	66048	67643423	200	249593	1024	1468
CRR1360065	CRA020169	Oropharynx	Asia	China						0.137607	36626	36794324	200	53565	1004	1353
CRR1360066	CRA020169	Oropharynx	Asia	China						0.297857	60525	61634926	200	323177	1018	1447
CRR1360067	CRA020169	Oropharynx	Asia	China						0.0920626	29003	21455478	200	56866	739	847
CRR1360068	CRA020169	Oropharynx	Asia	China						0.20711	50856	48761364	200	141447	958	1311
CRR1360069	CRA020169	Oropharynx	Asia	China						0.355155	37359	38370681	200	638425	1027	1374
CRR1360070	CRA020169	Oropharynx	Asia	China						0.043348	5758	5289648	202	38529	918	1257
CRR1360071	CRA020169	Oropharynx	Asia	China						0.39942	52945	54715851	200	501539	1033	1677
CRR1360072	CRA020169	Oropharynx	Asia	China						0.0634259	18766	13367105	200	36731	712	762
CRR1360073	CRA020169	Oropharynx	Asia	China						0.210688	62387	49649484	200	101581	795	934
CRR1360074	CRA020169	Oropharynx	Asia	China						0.028565	5957	3545216	204	39805	595	618
CRR1360075	CRA020169	Oropharynx	Asia	China						0.312811	97521	69474663	200	210283	712	782
CRR1360076	CRA020169	Oropharynx	Asia	China						0.133916	38294	31746545	200	42984	829	979
CRR1360077	CRA020169	Oropharynx	Asia	China						0.419073	67446	66487129	200	388220	985	1346
CRR1360078	CRA020169	Oropharynx	Asia	China						0.0568068	19403	13916538	200	63976	717	780
CRR1360079	CRA020169	Oropharynx	Asia	China						0.0393822	13881	7995050	201	39488	575	585
CRR1360080	CRA020169	Oropharynx	Asia	China						0.115569	19763	18772078	200	184187	949	1309
CRR1360081	CRA020169	Oropharynx	Asia	China						0.0198195	4544	3337460	207	5736	734	875
CRR1360082	CRA020169	Oropharynx	Asia	China						0.939795	64777	66561514	200	193178	1027	1848
CRR1360083	CRA020169	Oropharynx	Asia	China						0.0141741	1436	683293	248	3580	475	450
CRR1360084	CRA020169	Oropharynx	Asia	China						0.0221555	4967	2386033	239	4366	480	474
CRR1360085	CRA020169	Oropharynx	Asia	China						0.18016	25440	23635047	200	158200	929	1254
CRR1360086	CRA020169	Oropharynx	Asia	China						0.0681638	16495	13502940	200	84975	818	955
CRR1360087	CRA020169	Oropharynx	Asia	China						0.0170225	3049	1902451	273	58311	623	607
CRR1360088	CRA020169	Oropharynx	Asia	China						0.0662238	20396	14756786	200	58919	723	798
CRR1360089	CRA020169	Oropharynx	Asia	China						0.129862	29216	24845752	200	102609	850	1032
CRR1360090	CRA020169	Oropharynx	Asia	China						0.00976049	611	277922	301	3138	454	438
CRR1360091	CRA020169	Oropharynx	Asia	China						0.052434	12815	7509591	200	135227	586	595
CRR1360092	CRA020169	Oropharynx	Asia	China						0.154724	30730	27722852	200	103698	902	1095
CRR1360093	CRA020169	Oropharynx	Asia	China						0.522561	119196	101425167	200	178653	850	1105
CRR1360094	CRA020169	Oropharynx	Asia	China						0.0135387	2065	1028624	269	2494	498	504
CRR1360095	CRA020169	Oropharynx	Asia	China						0.286606	68673	54692404	200	267748	796	931
CRR1360096	CRA020169	Oropharynx	Asia	China						0.0410635	11327	7369275	201	34551	650	643
CRR1360097	CRA020169	Oropharynx	Asia	China						0.282781	86428	51769250	200	84765	598	686
CRR1360098	CRA020169	Oropharynx	Asia	China						0.107885	29418	17859258	201	39699	607	609
CRR1360099	CRA020169	Oropharynx	Asia	China						0.141797	36580	31802808	200	406751	869	1072
CRR1360100	CRA020169	Oropharynx	Asia	China						0.173532	50521	37488358	200	49579	742	806
CRR1360101	CRA020169	Oropharynx	Asia	China						0.18846	61982	41867128	200	101087	675	738
CRR1360102	CRA020169	Oropharynx	Asia	China						0.0327179	6861	4288943	200	26956	625	655
CRR1360103	CRA020169	Oropharynx	Asia	China						0.440024	80468	74818110	200	181067	929	1219
CRR1360104	CRA020169	Oropharynx	Asia	China						0.0089694	984	447322	284	4857	454	449
CRR1360105	CRA020169	Oropharynx	Asia	China						0.230127	58130	48059514	200	166980	826	1006
CRR1360106	CRA020169	Oropharynx	Asia	China						0.841975	137596	120479285	200	236946	875	1297
CRR1360107	CRA020169	Oropharynx	Asia	China						0.182159	43222	42882923	200	83397	992	1400
CRR1360108	CRA020169	Oropharynx	Asia	China						0.0463158	16287	10003358	207	39606	614	643
CRR1360109	CRA020169	Oropharynx	Asia	China						0.564394	38344	44840345	200	531439	1169	1851
CRR1360110	CRA020169	Oropharynx	Asia	China						0.0409273	9642	5753938	206	12342	596	606
CRR1360111	CRA020169	Oropharynx	Asia	China						0.0660945	23460	15763462	204	39089	671	719
CRR1360112	CRA020169	Oropharynx	Asia	China						0.113271	30078	19847611	200	95251	659	705
CRR1360113	CRA020169	Oropharynx	Asia	China						0.121838	34257	22929638	200	69552	669	690
CRR1360114	CRA020169	Oropharynx	Asia	China						0.2214	50327	39426486	200	248035	783	890
CRR1360115	CRA020169	Oropharynx	Asia	China						0.047856	11365	7576270	202	86149	666	709
CRR1360116	CRA020169	Oropharynx	Asia	China						0.268188	65003	59985432	200	115469	922	1249
CRR1360117	CRA020169	Oropharynx	Asia	China						0.197843	41667	31036597	200	118427	744	835
CRR1360118	CRA020169	Oropharynx	Asia	China						0.130604	30020	21612823	200	141887	719	731
CRR1360119	CRA020169	Oropharynx	Asia	China						0.0656158	15349	11143003	200	85596	725	742
CRR1360120	CRA020169	Oropharynx	Asia	China						0.0057534	305	137434	270	2806	450	428
CRR1360121	CRA020169	Oropharynx	Asia	China						0.110668	17213	17681281	201	578688	1027	1519
[truncated: 10,275 more rows]
